# Supplementary material for: Association of sleep quality and sleep duration with serum uric acid levels in adults
Source: PLoS One. 2020 Sep 17;15(9):e0239185. doi: 10.1371/journal.pone.0239185 (PMC7497980; doi:10.1371/journal.pone.0239185)
Supplement: S1 Data — (XLS) [file pone.0239185.s001.xls]

## Sheet: Data for PLOS ONE
BMI	自述睡眠時間	newage	PSQI第二版5為切點01	sex_0_1	尿酸用藥01無尿酸用藥為0	GPT	SUP_RB_BP_H	CREA	GLUAC	UA	SUP_RB_BP_L	CHOL	TRIG	HDLC	WBC	FINALDM01	SmokNow01	ALCNow01	FINALHTN01	FINALDM01R	eGFR_AsiaEPI	EXERCISE01	TCHDL比例	DM用藥01有用藥為1	高血壓用藥01有用藥為1	高血脂用藥01有用藥為1
23.9175	4	62.0405	1	1	0	23	161	0.9	304	5.3	93	145	78	37	15.4	1	1	0	1	0	86.8203	0	3.91892	1	1	0
22.3819	4.5	51.0292	1	1	0	41	120	0.8	96	6.7	67	215	112	34	15.1	0	0	0	0	1	98.5014	0	6.32353	0	0	0
25.9563	5	48.9299	1	1	0	54	136	0.95	208	3.7	80	188	145	47	14.6	1	1	0	1	0	73.0191	0	4	1	1	0
24.8867	5.5	69.0905	1	1	0	27	136	0.9	63	5.2	88	234	80	74	13.9	0	0	0	1	1	82.6254	0	3.16216	0	1	0
21.829	4	44.078	1	0	0	44	101	0.6	85	5.5	60	152	102	43	13.3	0	0	0	0	1	116.537	0	3.53488	0	0	0
24.6103	6.5	71.9791	0	1	0	13	102	1	85	5.1	56	177	119	38	12.9	0	0	0	0	1	58.3666	0	4.65789	0	0	0
24.379	7	39.9992	0	1	0	39	124	1.2	89	6.5	70	241	163	56	12.9	0	1	1	0	1	58.6027	0	4.30357	0	0	0
35.3213	0	48.0008	1	0	0	31	117	0.7	115	4.5	67	301	181	43	12.7	0	0	0	0	1	107.78	0	7	0	0	0
26.0649	0	44.0503	1	1	0	78	112	0.9	203	4.1	70	219	184	51	12.6	1	1	0	0	0	98.5156	0	4.29412	0	0	0
24.1888	7	31.0389	1	1	0	35	122	1	97	5.3	72	168	95	37	12.5	0	1	0	0	1	77.8149	0	4.54054	0	0	0
20.3362	6	65.9308	0	1	0	22	138	0.9	117	4.9	79	246	67	78	12.4	0	1	1	1	1	84.4798	0	3.15385	0	1	1
24.7378	8	50.9894	1	1	0	25	106	0.9	87	6.1	70	218	301	35	12.3	0	1	1	0	1	93.8286	0	6.22857	0	0	0
25.4604	7.5	44.0084	0	1	0	20	129	0.9	85	5.6	67	242	163	34	12.3	0	1	0	0	1	98.5446	0	7.11765	0	0	0
26.2871	7	50.981	1	1	0	38	116	0.9	210	5.8	71	212	210	35	12.3	1	1	0	0	0	93.8342	0	6.05714	0	0	0
23.2269	8	43.0304	0	1	0	34	118	1.1	88	6.1	66	179	156	32	12	0	1	0	0	1	63.7375	0	5.59375	0	0	0
20.5159	7	36.9802	0	0	0	28	125	0.7	93	4.7	83	281	89	53	12	0	0	0	0	1	116.455	0	5.30189	0	0	0
24.8047	3	65.0102	1	1	1	40	100	1.5	86	6.8	65	138	64	30	11.9	0	1	0	0	1	37.5279	0	4.6	0	0	0
31.9912	3.5	44.0418	1	1	1	62	124	1	81	5.3	76	211	345	28	11.9	0	0	0	1	1	71.0222	0	7.53571	0	0	0
28.9884	7	51.0628	0	1	0	65	124	0.8	76	5.9	82	231	281	47	11.9	0	1	0	1	1	98.4781	0	4.91489	0	1	0
22.9456	8	40.931	0	1	0	15	130	1.2	93	6.5	75	136	87	62	11.9	0	0	0	0	1	58.2204	0	2.19355	0	0	0
21.2969	6.5	54.0105	0	1	0	20	130	1.1	85	5.2	79	252	93	66	11.7	0	0	1	0	1	59.0061	0	3.81818	0	0	1
25.6568	5	32.8895	1	0	0	11	100	0.5	83	5.7	57	196	88	40	11.7	0	0	0	0	1	133.835	0	4.9	0	0	0
23.2898	6.5	41.0381	0	1	0	102	141	0.8	82	5.4	84	159	165	38	11.7	0	1	1	1	1	105.663	0	4.18421	0	1	0
21.3797	6	23.0914	1	0	0	11	90	0.7	96	5	58	163	57	55	11.7	0	0	0	0	1	128.39	0	2.96364	0	0	0
39.1227	8	28.0707	1	1	0	105	126	0.8	96	6.6	57	180	165	24	11.6	0	1	1	0	1	115.74	0	7.5	0	0	0
28.5566	5	44.0313	1	1	0	41	111	0.9	120	4.1	71	144	112	31	11.6	1	1	0	0	0	98.5287	0	4.64516	1	0	0
22.962	3	63.9096	1	1	1	20	126	1.6	88	4.3	77	185	169	34	11.5	0	1	1	0	1	34.9782	0	5.44118	0	0	0
30.0436	6	35.0676	1	1	0	75	115	1	89	6.1	70	179	185	35	11.5	0	1	0	0	1	75.6436	0	5.11429	0	0	0
24.7933	0	43.9784	1	1	0	79	125	0.9	98	6.1	78	149	215	32	11.4	0	0	0	0	1	98.5653	0	4.65625	0	0	0
18.9749	0	36.0097	1	0	0	31	109	0.6	93	4.3	56	203	101	67	11.4	0	0	0	0	1	123.333	0	3.02985	0	0	0
29.2923	6	26.0019	1	0	0	15	121	0.6	98	5.7	60	173	124	52	11.4	0	0	0	0	1	132.315	0	3.32692	0	0	0
23.2072	6	44.0982	1	1	0	22	139	1.2	74	6.3	83	227	86	55	11.4	0	0	0	0	1	56.9394	0	4.12727	0	0	0
26.9293	6.66667	37.0487	1	1	0	94	111	0.8	99	5.9	66	190	144	41	11.3	0	1	0	0	1	108.666	0	4.63415	0	0	0
23.757	6	37.8879	1	1	0	40	117	1.1	87	5.7	72	205	117	39	11.3	0	0	0	0	1	66.082	0	5.25641	0	0	0
26.2444	6.5	56.0286	0	1	0	25	95	1.1	152	6.3	69	220	370	34	11.3	1	1	0	0	0	58.1755	0	6.47059	0	0	0
23.2316	7	38.9701	0	1	0	13	112	1.1	94	6	70	127	121	39	11.3	0	0	0	0	1	65.5815	1	3.25641	0	0	0
21.1087	6	36.0005	1	0	0	20	85	0.6	82	4.2	52	218	99	80	11.3	0	0	0	0	1	123.341	0	2.725	0	0	0
22.8125	7	61.0093	1	1	1	20	122	0.9	161	6.3	71	229	204	34	11.2	1	1	0	1	0	87.4515	0	6.73529	1	1	0
21.8838	6	26.972	1	0	0	8	102	0.7	78	4.1	60	196	66	47	11.2	0	1	0	0	1	124.937	0	4.17021	0	0	0
22.4439	7	34.9802	0	0	0	8	66	0.9	90	5.1	65	154	74	61	11.2	0	0	0	0	1	87.1357	0	2.52459	0	0	0
27.9918	7	42.9818	0	1	1	21	147	0.9	183	6.7	91	225	170	37	11.1	1	1	0	1	0	99.2578	0	6.08108	0	0	0
28.7026	5	36.0777	1	1	0	58	102	0.9	98	6.9	60	251	190	34	11.1	0	1	0	0	1	104.19	0	7.38235	0	0	0
21.3946	5	24.9992	1	0	0	15	102	0.7	89	5.9	63	175	38	62	11.1	0	0	0	0	1	126.681	0	2.82258	0	0	0
23.6234	6	34.9998	1	0	0	15	91	0.8	66	4.4	53	131	86	49	11.1	0	0	0	0	1	100.469	0	2.67347	0	0	0
32.5128	4	33.9782	1	1	1	37	134	1	106	4.8	78	211	413	26	11	0	0	0	0	1	76.2247	0	8.11538	0	0	0
23.7067	7	33.979	0	0	0	18	119	0.4	80	3.5	76	190	133	62	11	0	0	0	0	1	142.9	0	3.06452	0	0	0
28.9015	0	26.98	1	0	0	29	113	0.7	100	5.6	58	193	149	43	11	0	0	0	0	1	124.93	0	4.48837	0	0	0
22.5501	3.5	30.0179	1	1	0	23	119	1	85	5.2	70	210	92	52	10.9	0	1	1	0	1	78.375	0	4.03846	0	0	0
36.9178	6	48.9307	0	0	0	41	137	0.6	108	4.1	76	178	131	45	10.9	0	0	0	0	1	112.632	0	3.95556	0	0	0
28.0612	7	48.0515	0	1	0	48	135	0.8	84	6.2	88	239	262	41	10.8	0	1	1	1	1	100.583	0	5.82927	0	1	0
33.4728	6	44.0102	1	1	0	77	128	1	134	6.6	75	246	182	36	10.7	1	0	1	1	0	71.038	1	6.83333	0	1	1
24.6164	7	47.0494	1	1	0	29	104	1	97	5.1	69	203	216	30	10.7	0	1	1	0	1	69.5375	0	6.76667	0	0	1
26.9111	8	39.9789	0	0	0	9	115	0.5	87	4.5	63	228	208	65	10.6	0	0	0	0	1	127.333	0	3.50769	0	0	0
26.2227	9	34.0011	0	0	0	10	100	0.6	94	3.5	58	213	64	63	10.6	0	0	0	0	1	125.085	0	3.38095	0	0	0
24.1357	8	48.9712	1	1	0	33	111	1.1	95	6.5	74	203	275	27	10.6	0	1	1	0	1	61.1323	0	7.51852	0	0	1
28.9803	8	30.0082	1	1	0	16	154	0.9	83	4.8	95	167	205	39	10.6	0	0	0	1	1	108.729	0	4.28205	0	0	0
21.0398	6.5	32.9389	0	0	0	13	101	0.6	87	4.8	64	163	49	46	10.6	0	0	0	0	1	126.022	0	3.54348	0	0	0
34.9598	8	50.0303	0	1	0	91	133	0.8	111	6.3	71	203	231	39	10.6	0	0	0	0	1	99.195	1	5.20513	0	0	0
37.6869	6	26.9399	1	1	0	38	121	1.2	74	6.9	62	176	133	37	10.5	0	0	0	0	1	64.2331	0	4.75676	0	0	0
25.2569	8	41.0794	0	0	0	16	126	0.7	195	5.6	71	188	143	51	10.4	1	0	0	0	0	113.15	0	3.68627	1	0	0
22.8912	0	35.019	1	1	0	56	126	1	92	5.9	82	216	144	41	10.4	0	1	0	0	1	75.6695	0	5.26829	0	0	0
27.5771	7	33.0895	0	1	0	44	132	1	91	6.4	68	154	99	34	10.4	0	0	0	0	1	76.7021	0	4.52941	0	0	0
23.2946	0	40.9884	1	1	0	25	108	1	181	5	70	167	238	37	10.4	1	1	0	0	0	72.562	0	4.51351	1	0	0
25.7515	7	41.9493	1	1	0	204	126	0.8	94	4.4	72	201	120	41	10.4	0	1	0	0	1	104.989	0	4.90244	0	0	0
19.897	7	72.0208	1	1	0	10	127	0.7	61	6.9	70	210	83	55	10.3	0	0	0	0	1	89.8398	0	3.81818	0	0	0
25.723	8	48.0595	0	1	0	22	128	0.9	258	5.9	84	196	345	37	10.3	1	0	1	1	0	95.7798	0	5.2973	1	0	1
23.5055	7	63.0189	0	1	0	18	153	0.9	143	5.3	87	202	251	32	10.3	1	0	0	1	0	86.2256	0	6.3125	1	1	1
16.4379	9	30.041	0	0	0	22	110	0.8	89	4	71	165	75	73	10.3	0	0	0	0	1	104.03	0	2.26027	0	0	0
19.5609	8	37.8989	0	1	0	21	99	1	99	5.7	73	169	74	35	10.3	0	0	0	0	1	74.154	0	4.82857	0	0	0
21.2017	6.5	36.9987	0	0	0	11	107	0.6	89	3.2	65	182	62	76	10.2	0	0	0	0	1	122.479	0	2.39474	0	0	0
22.1804	8	43.9996	0	1	0	22	110	0.9	86	6.4	66	237	158	48	10.2	0	1	1	0	1	98.5506	0	4.9375	0	0	0
20.9357	6	57.9001	0	1	0	22	159	1.4	112	6.1	87	180	58	34	10.2	1	1	0	1	0	42.8846	0	5.29412	0	1	0
27.5237	7	31.0083	1	1	0	21	120	1	85	6.1	67	228	97	63	10.2	0	0	1	0	1	77.8317	0	3.61905	0	0	0
22.3214	6	46.9793	1	1	0	25	107	1	81	6.4	60	176	108	68	10.2	0	1	1	0	1	69.5717	0	2.58824	0	0	0
18.4629	5	27.9588		0	0	9	80	0.7	80	3.9	54	159	110	65	10.2	0	0	0	0	1	124.074	0	2.44615	0	0	0
26.8093	5	51.9201	1	1	0	30	112	1	106	4.9	63	246	283	31	10.1	0	0	1	0	1	67.1985	0	7.93548	0	0	1
25.4677	7	44.0989	0	0	0	24	111	0.7	90	5.5	70	216	238	41	10.1	0	0	0	0	1	110.775	0	5.26829	0	0	0
23.4528	6	43.0012	1	0	0	14	103	0.5	86	4.1	71	244	156	60	10.1	0	0	0	0	1	124.658	0	4.06667	0	0	0
25.763	8	25.9885	1	1	0	39	110	0.8	76	5	57	266	144	37	10.1	0	1	1	0	1	117.445	0	7.18919	0	0	0
29.0777	7	30.9973	1	0	1	16	117	0.62	74	4.7	68	168	128	52	10	0	0	0	0	1	126.386	0	3.23077	0	0	0
26.718	6	55.0795	1	0	0	46	108	0.5	171	5.1	61	222	151	45	10	1	0	0	0	0	114.518	0	4.93333	1	0	0
30.3766	6.5	29.9607	1	0	0	20	123	0.6	84	4.2	70	172	69	44	10	0	0	0	0	1	128.686	0	3.90909	0	0	0
27.7861	5	72.9908	1	1	0	27	144	1.1	72	5.9	70	259	163	27	10	0	1	0	1	1	51.6408	0	9.59259	0	0	0
26.4025	7.5	42.0617	0	1	0	19	114	1	85	5.7	75	213	269	41	10	0	0	0	0	1	72.017	0	5.19512	0	0	0
24.8975	6	57.9805	1	1	0	50	129	0.8	164	4.1	74	231	104	41	10	1	0	0	1	0	93.8071	1	5.63415	1	0	0
23.8884	8	27.9797	1	1	0	24	116	0.8	86	6.7	63	146	74	51	9.9	0	0	0	0	1	115.814	1	2.86275	0	0	0
24.2816	5.5	43.9599	0	1	0	61	116	1	83	5.9	70	197	125	35	9.9	0	1	0	0	1	71.0631	0	5.62857	0	0	0
28.2479	7	27.0206	0	1	0	43	128	0.9	84	5.9	72	148	213	30	9.9	0	0	0	0	1	111.035	0	4.93333	0	0	0
22.8723	6	37.0725	1	0	0	8	94	0.7	90	4.4	61	204	70	48	9.9	0	1	0	0	1	116.38	1	4.25	0	0	0
23.2463	7	42.0593	0	0	0	13	135	0.7	100	4.5	92	141	94	44	9.9	0	0	0	1	1	112.374	1	3.20455	0	0	0
23.0112	9	26.9522	1	1	0	15	113	1	91	6.1	62	185	144	38	9.9	0	0	0	0	1	80.0812	0	4.86842	0	0	0
19.6616	5	33.0998	1	1	0	13	102	1	82	5.3	56	190	118	57	9.9	0	1	0	0	1	76.6965	0	3.33333	0	0	0
19.0105	6	42.9688	1	1	0	33	104	1	75	5.9	60	181	109	65	9.9	0	1	0	0	1	71.5596	0	2.78462	0	0	0
23.7966	6.5	44.9302	0	0	0	20	105	0.8	84	4.2	63	209	60	74	9.8	0	0	0	0	1	93.6992	0	2.82432	0	0	0
23.4944	7	37.9778	1	1	0	19	125	0.8	87	4.9	74	190	106	36	9.8	0	1	1	0	1	107.959	0	5.27778	0	0	0
23.7084	8	31.0011	0	0	0	9	112	0.7	90	5.3	71	196	126	45	9.8	0	0	0	0	1	121.451	0	4.35556	0	0	0
22.5925	5.5	26.9511	1	0	0	14	98	0.7	87	4.7	70	163	66	58	9.8	0	0	0	0	1	124.956	1	2.81034	0	0	0
26.0863	5	44.1009	1	0	0	16	127	0.6	92	4.2	79	167	84	32	9.8	0	0	0	0	1	116.518	0	5.21875	0	0	0
23.703	5	27.0504	1	1	0	41	114	0.9	79	6.9	70	219	201	41	9.8	0	0	1	0	1	111.011	0	5.34146	0	0	0
23.6017	7	45.9602	1	1	0	19	131	0.9	87	5	80	144	93	35	9.8	0	1	1	0	1	97.2027	1	4.11429	0	0	0
18.3994	9	29.0612	1	0	0	20	99	0.7	92	5.4	57	211	67	74	9.8	0	0	0	0	1	123.117	0	2.85135	0	0	0
30.1204	5.5	41.9578	1	1	0	27	114	0.9	88	3	72	167	270	32	9.7	0	0	1	0	1	99.9743	0	5.21875	0	0	0
25.3847	6	36.0379	1	1	0	31	120	1	89	6.7	75	191	293	37	9.7	0	1	0	0	1	75.1298	0	5.16216	0	0	0
24.6989	5.5	31.9519	0	1	0	28	121	0.8	94	5.2	70	256	124	53	9.7	0	1	1	0	1	112.627	0	4.83019	0	0	0
27.7687	6	25.0425	0	0	0	25	113	0.6	93	5.7	64	220	91	53	9.7	0	0	0	0	1	133.21	0	4.15094	0	0	0
21.4918	7	35.0583	0	1	0	22	112	0.9	83	5.4	66	236	109	45	9.7	0	1	0	0	1	104.939	0	5.24444	0	0	0
24.8572	7	33.1005	0	1	0	27	110	1	88	6.1	73	159	166	38	9.7	0	1	0	0	1	76.6961	0	4.18421	0	0	0
24.852	5	46.0293	1	1	0	40	111	0.7	152	3.8	62	165	299	29	9.7	1	1	1	0	0	107.836	0	5.68966	0	0	0
33.9048	6.5	31.9781	1	0	0	26	86	0.7	78	5.9	42	193	126	45	9.6	0	0	0	0	1	120.62	0	4.28889	0	0	0
24.3083	6	46.0925	1	0	0	21	131	0.5	87	2.6	83	187	223	35	9.6	0	0	0	0	1	121.98	0	5.34286	0	0	0
23.436	4.5	42.0583	0	1	0	24	126	1	79	6.4	79	164	80	59	9.6	0	0	0	0	1	72.0187	0	2.77966	0	0	0
25.6884	6	52.089	1	1	0	18	127	1.3	82	6.1	77	169	289	28	9.6	0	1	0	0	1	48.8622	0	6.03571	0	0	0
24.1717	7	44.9681	1	0	0	16	98	0.6	98	4.8	61	170	77	60	9.6	0	0	0	0	1	115.811	0	2.83333	0	0	0
20.9368	8	44.1112	0	1	0	44	117	0.9	90	5.4	72	205	167	31	9.5	0	0	0	0	1	98.4734	0	6.6129	0	0	0
24.3418	6	45.0581	1	1	0	24	106	1	101	6.4	74	243	212	38	9.5	0	1	0	0	1	70.517	0	6.39474	0	0	0
27.4763	6	61.9124	0	1	0	95	138	1	203	4.9	77	212	263	34	9.5	1	1	0	1	0	62.6434	0	6.23529	0	1	0
27.7925	8	55.0186	0	0	0	43	125	0.5	150	3.7	74	132	102	38	9.5	1	0	0	0	0	114.567	0	3.47368	1	0	0
33.5403	7	47.0689	1	1	0	45	108	0.8	88	6.3	66	168	266	30	9.5	0	0	0	0	1	101.28	0	5.6	0	0	0
25.8482	6	47.0383	1	1	0	28	111	0.9	82	5.4	67	217	163	48	9.5	0	1	0	0	1	96.4693	0	4.52083	0	0	0
29.0393	4.5	52.0498	1	0	0	34	116	0.7	96	5.3	74	184	148	62	9.5	0	0	0	0	1	104.758	0	2.96774	0	0	0
24.4583	5	48.0175	1	0	0	16	129	0.7	82	4.4	78	256	163	54	9.5	0	0	0	0	1	107.767	1	4.74074	0	0	1
21.8327	6	30.0505	1	1	0	34	110	0.8	85	6.4	59	132	71	50	9.4	0	0	0	0	1	114.141	0	2.64	0	0	0
31.6019	6.5	37.0906	0	1	0	158	128	0.8	125	4.4	74	178	79	46	9.4	0	0	0	0	1	108.634	0	3.86957	0	0	0
25.9475	8	39.971	1	1	0	22	136	0.8	98	5.7	93	215	170	33	9.4	0	1	0	1	1	106.458	0	6.51515	0	0	0
30.8236	7.5	36.0892	0	1	0	133	130	0.8	113	4.9	73	190	85	48	9.4	0	0	0	0	1	109.401	0	3.95833	0	0	0
32.1028	6.5	54.0624	0	1	0	63	116	1	92	5.9	71	165	313	29	9.4	0	1	1	0	1	66.1948	0	5.68966	0	0	0
31.2282	4	22.922	1	1	0	98	123	1.1	96	6.3	71	180	279	33	9.4	0	1	0	0	1	73.4075	0	5.45455	0	0	0
23.8832	8	54.9309	0	1	0	31	162	0.9	95	2.4	106	208	66	53	9.4	0	0	0	1	1	91.2664	0	3.92453	0	0	0
16.3464	6	34.0975	1	1	0	22	115	0.6	74	3.2	65	136	58	42	9.4	0	1	1	0	1	125.01	0	3.2381	0	0	0
20.8829	8	44.0091	0	0	0	12	115	0.7	100	3.6	72	168	125	59	9.4	0	0	0	0	1	110.845	0	2.84746	0	0	0
24.574	8	51.9898	0	1	0	38	102	1	92	5.4	69	235	241	35	9.4	0	1	1	0	1	67.1656	0	6.71429	0	0	1
23.0126	7	31.0071	1	0	0	16	103	0.7	99	4.4	60	166	73	48	9.4	0	0	0	0	1	121.446	0	3.45833	0	0	0
25.6401	7	52.9086	0	1	0	42	128	1.1	105	6.4	80	157	76	37	9.4	0	1	0	0	1	59.4646	1	4.24324	0	0	0
18.2767	7	31.0205	0	1	0	18	124	0.9	82	4	80	165	48	62	9.4	0	0	0	0	1	107.958	0	2.66129	0	0	0
23.2335	8	46.9324	0	0	0	22	145	1	90	5.8	89	237	144	52	9.4	0	1	0	1	1	70.5288	0	4.55769	0	0	0
22.5981	0	40.0602	1	0	0	18	138	0.7	73	4.9	81	203	116	37	9.4	0	0	0	1	1	113.963	0	5.48649	0	1	0
20.6759	6	35.9779	1	0	0	16	98	0.7	84	4.9	60	126	93	46	9.4	0	0	0	0	1	117.278	0	2.73913	0	0	0
23.046	6	55.9304	1	1	0	16	106	1.1	81	6.1	69	186	68	65	9.4	0	0	0	0	1	58.2157	0	2.86154	0	0	0
24.3479	6	33.9112	0	1	1	32	132	0.88	91	5.3	78	186	89	24	9.3	0	0	0	0	1	106.779	0	7.75	0	0	0
25.0624	5	60	1	1	0	22	133	0.9	93	6.2	70	212	92	41	9.3	0	0	0	0	1	88.0737	0	5.17073	0	0	1
17.7015	0	51.0285	1	0	0	22	110	0.6	89	5	55	140	116	57	9.3	0	0	0	0	1	110.984	0	2.45614	0	0	0
28.774	7	46.0615	1	1	0	66	132	1	126	6.8	78	197	192	29	9.3	1	1	0	0	0	70.0217	0	6.7931	1	0	1
25.0625	6.5	47.9298	1	1	0	24	105	1	86	4.9	65	215	128	30	9.3	0	0	0	0	1	69.1087	0	7.16667	0	0	0
19.6927	7	26.9998	1	1	0	14	133	0.8	83	3.4	79	150	128	47	9.3	0	1	1	0	1	116.614	0	3.19149	0	0	0
31.1214	5	63.0916	1	1	0	32	132	0.8	136	6.5	77	227	270	29	9.3	1	0	0	1	0	90.4988	0	7.82759	0	0	0
23.0024	8	57.0297	0	1	0	16	95	1	87	6	59	285	126	50	9.3	0	1	0	0	1	64.8293	0	5.7	0	0	0
25.891	7	57.0107	0	0	0	78	133	0.9	88	5	61	191	112	30	9.3	0	0	0	1	1	74.6426	0	6.36667	0	1	0
22.2928	6.5	25.0616	0	0	0	15	105	0.9	86	3.1	65	176	61	62	9.3	0	1	0	0	1	93.4233	0	2.83871	0	0	0
23.4704	7	29.9986	0	1	0	58	116	1	88	6	65	161	188	34	9.3	0	0	0	0	1	78.3857	0	4.73529	0	0	0
25.0362	3	27.9276	1	0	0	13	104	0.9	84	5.3	56	143	49	54	9.3	0	0	1	0	1	91.5613	0	2.64815	0	0	0
24.2787	5.5	43.0006	1	1	0	30	91	0.9	84	6.2	59	211	112	41	9.3	0	1	0	0	1	99.2447	0	5.14634	0	0	0
26.7755	7	60.0709	0	1	0	26	132	0.9	102	6.8	67	194	120	46	9.2	0	0	0	0	1	88.0298	0	4.21739	0	0	0
21.3276	5	29.9923	1	1	0	28	102	1.3	87	6	57	256	169	45	9.2	0	0	0	0	1	57.0669	0	5.68889	0	0	0
32.0018	5	68.0198	1	0	0	26	138	0.9	147	4.7	78	176	204	36	9.2	1	0	0	0	0	69.0877	1	4.88889	1	0	0
23.1164	8	62.01	0	1	1	20	145	1	156	6.8	82	201	150	30	9.2	1	1	0	1	0	62.6005	0	6.7	0	0	0
20.826	6	46.9797	1	1	0	13	126	0.8	92	6.2	79	159	214	55	9.2	0	1	1	0	1	101.344	0	2.89091	0	0	0
24.8667	6	33.001	1	1	0	55	107	0.9	87	6.8	59	184	207	27	9.2	0	1	0	0	1	106.467	0	6.81481	0	0	0
19.0665	8	42.9707	1	1	0	19	97	0.9	81	6.2	67	199	75	39	9.2	0	1	0	0	1	99.2655	0	5.10256	0	0	0
19.8785	6	31.032	1	0	0	9	95	0.4	72	3.8	51	199	109	78	9.2	0	0	0	0	1	145.889	0	2.55128	0	0	0
27.6344	6	55.9586	0	1	0	44	172	1	77	4.6	96	201	107	35	9.2	0	1	0	1	1	65.3189	0	5.74286	0	0	0
27.0542	5	46.0414	1	0	0	25	109	0.6	112	4.4	58	149	170	38	9.2	1	1	0	0	0	114.941	0	3.92105	1	0	0
19.9572	7.25	29.0295	0	0	0	10	117	0.6	73	4.7	61	191	56	48	9.2	0	0	0	0	1	129.531	0	3.97917	0	0	0
22.719	6.5	41.041	1	0	0	15	110	0.7	90	3.5	63	180	63	62	9.2	0	0	0	0	1	113.18	0	2.90323	0	0	0
22.3707	8	29.9994	1	1	0	27	129	0.9	83	5.4	79	154	54	70	9.2	0	0	0	1	1	108.735	0	2.2	0	0	0
20.7585	0	23.9973	1	1	0	19	121	1.2	81	5.5	54	112	98	37	9.2	0	0	1	0	1	65.5746	0	3.02703	0	0	1
25.6184	7	53.0011	1	1	0	23	105	0.8	84	5.5	55	232	513	31	9.1	0	1	0	0	1	97.1463	1	7.48387	0	0	0
30.9269	5	52.9818	1	1	0	29	124	0.9	88	5.7	72	203	105	43	9.1	0	0	0	0	1	92.5246	0	4.72093	0	0	0
25.0399	8	82.0598	0	0	0	20	129	0.5	104	4	62	260	161	57	9.1	0	0	0	0	1	94.7464	0	4.5614	0	0	0
25.1983	7	47.9694	0	1	0	38	138	1.1	88	3.6	85	171	126	40	9.1	0	0	0	1	1	61.564	0	4.275	0	1	0
19.7994	4	58.0197	1	1	0	22	127	1	94	4.8	72	147	70	36	9.1	0	1	0	0	1	64.38	0	4.08333	0	0	0
24.8141	6.5	32.99	1	1	0	33	109	0.9	86	6.9	69	187	156	45	9.1	0	1	0	0	1	106.475	0	4.15556	0	0	0
29.1375	6	41.0105	1	1	0	45	96	1	93	5.7	52	144	124	36	9.1	0	0	0	0	1	72.5508	0	4	0	0	0
21.0661	6.5	54.0405	0	1	0	30	107	1	79	4.9	60	191	137	61	9.1	0	1	0	0	1	66.205	0	3.13115	0	0	0
24.6493	6	48.0202	0	0	0	29	101	0.9	84	5.6	62	189	89	75	9.1	0	0	0	0	1	79.5087	1	2.52	0	0	0
20.7033	7	27.9484	1	0	0	11	112	0.7	80	4.1	71	207	69	59	9.1	0	0	0	0	1	124.083	0	3.50847	0	0	0
26.713	8	35.0074	0	1	0	49	123	0.9	269	4.5	78	321	797	38	9	1	1	0	0	0	104.977	0	8.44737	0	0	0
23.849	6.66667	54.0485	1	1	0	10	158	1	280	5.5	103	331	166	33	9	1	0	0	1	0	66.2013	0	10.0303	0	1	0
24.6626	6.5	69.9792	0	1	0	21	142	0.8	100	6.1	66	154	132	31	9	0	0	0	1	1	86.2245	0	4.96774	0	0	0
24.3027	6	39.0001	1	0	0	11	95	0.6	90	4.1	60	200	106	41	9	0	1	0	0	1	120.769	0	4.87805	0	0	0
23.5759	5	26.9798	1	0	0	12	99	0.6	86	5.2	56	159	98	54	9	0	1	1	0	1	131.41	0	2.94444	0	0	0
27.9616	6	45.0601	1	1	0	50	108	0.9	85	6.4	64	217	213	52	9	0	1	0	0	1	97.8192	0	4.17308	0	0	0
25.0956	4	45.1097	1	0	0	25	113	0.6	97	4.2	73	194	113	46	9	0	0	0	0	1	115.696	0	4.21739	0	0	0
25.6496	7	40.0214	1	1	0	34	126	0.8	83	6.4	70	176	163	59	9	0	1	1	0	1	106.42	0	2.98305	0	0	0
32.1395	7	48.0306	1	0	0	23	124	0.5	88	5.6	75	251	91	63	9	0	0	0	0	1	120.331	0	3.98413	0	0	0
17.8033	0	27.0809	1	1	0	17	122	0.9	78	6.6	65	180	249	42	9	0	1	1	0	1	110.988	0	4.28571	0	0	0
28.3945	7	34.9108	0	1	0	40	127	0.9	93	5.3	65	199	232	36	9	0	0	0	0	1	105.048	0	5.52778	0	0	0
26.31	7	28.9879	1	1	0	36	109	0.7	88	5.8	69	146	153	32	9	0	0	0	0	1	121.549	1	4.5625	0	0	0
26.7647	7	62.0182	0	0	0	16	103	0.8	84	5.5	63	236	141	100	9	0	0	0	0	1	83.1007	0	2.36	0	0	0
19.3874	9	39.9988	1	0	0	30	108	0.8	82	3.6	70	187	87	57	9	0	0	0	0	1	97.0019	0	3.2807	0	0	0
19.7904	7.5	30.989	1	0	0	13	104	0.6	82	4.7	58	101	73	58	9	0	0	0	0	1	127.76	0	1.74138	0	0	0
23.3617	6.5	42.0208	1	1	0	60	120	1	92	6.6	69	235	308	24	9	0	1	0	0	1	72.0377	0	9.79167	0	0	0
20.988	7	31.9903	1	1	0	17	121	1.2	87	6.9	71	190	174	55	9	0	1	1	0	1	61.9942	0	3.45455	0	0	0
28.5521	6	46.9502	1	1	0	15	133	0.8	93	6.4	87	179	150	28	8.9	0	1	1	0	1	101.365	0	6.39286	0	0	0
23.703	8	53.0919	0	0	0	18	128	0.9	105	5.4	57	191	180	30	8.9	0	0	0	0	1	76.7259	0	6.36667	0	0	0
27.724	6	54.9901	1	1	1	23	111	1	82	6.1	70	238	205	39	8.9	0	0	1	0	1	65.7648	0	6.10256	0	0	0
34.07	8.5	24.9606	0	1	0	320	131	0.7	155	6.2	74	233	151	52	8.9	1	1	1	0	0	125.037	0	4.48077	0	0	0
30.2351	6	30.0802	1	0	0	17	122	0.6	84	5.1	69	197	70	67	8.9	0	0	0	0	1	128.578	0	2.9403	0	0	0
20.8717	5	44.9314	1	0	0	15	95	0.73	84	4.7	55	182	76	61	8.9	0	0	0	0	1	104.677	0	2.98361	0	0	0
22.4528	6	50.9492	1	1	0	40	128	0.9	123	6.8	87	195	247	31	8.9	1	1	1	0	0	93.8551	0	6.29032	0	0	0
29.0286	6	47.0317	1	1	0	53	113	0.9	244	5.2	74	191	200	44	8.9	1	1	1	0	0	96.4738	1	4.34091	0	0	1
17.6315	6	84.9323	1	0	0	14	144	0.6	91	5.4	84	205	98	44	8.9	0	0	0	1	1	87.4638	0	4.65909	0	0	0
26.207	6.5	47.0324	0	0	0	27	102	0.8	95	5.3	54	193	193	40	8.9	0	0	0	0	1	92.3257	0	4.825	0	0	0
29.3475	6.5	45.09	1	1	0	77	142	1	180	6.8	82	251	241	28	8.9	1	1	0	1	0	70.5012	0	8.96429	1	0	0
25.6231	8	33.0098	1	1	0	41	115	0.9	96	6.4	63	196	416	42	8.9	0	1	1	0	1	106.46	0	4.66667	0	0	0
24.6891	7	66.0783	1	0	0	25	133	1	95	4.6	72	237	130	54	8.9	0	0	0	0	1	61.6534	0	4.38889	0	0	0
24.7776	8	35.9495	0	1	0	25	107	0.8	107	6	63	209	79	45	8.9	1	0	0	0	0	109.508	0	4.64444	0	0	0
32.9667	6	57.0612	1	1	0	50	95	0.9	80	5.2	59	157	245	31	8.9	0	1	0	1	1	89.9108	0	5.06452	0	1	1
24.8007	6	31.9488	1	1	0	42	123	0.9	74	6.6	72	229	242	32	8.9	0	1	0	0	1	107.256	0	7.15625	0	0	0
31.218	6.5	54.9808	1	1	0	33	123	1	82	6.2	73	234	92	54	8.9	0	0	0	0	1	65.7691	0	4.33333	0	0	0
23.4374	7	36.9993	1	0	0	13	126	0.6	89	4.4	70	214	104	56	8.9	0	0	0	0	1	122.478	0	3.82143	0	0	0
21.6444	6	42.0117	1	0	0	23	112	0.9	88	4.3	71	179	95	56	8.9	0	0	0	0	1	82.9363	0	3.19643	0	0	0
21.824	0	32.9895	1	0	0	9	113	0.8	90	5	57	186	73	65	8.9	0	0	0	0	1	101.898	1	2.86154	0	0	0
28.4696	6.5	66.1014	0	0	0	104	143	0.7	86	5.5	80	213	118	40	8.9	0	0	0	1	1	94.9113	0	5.325	0	1	0
26.0547	7	51.9816	0	1	0	21	115	1	80	6.2	67	199	120	51	8.9	0	1	0	0	1	67.1695	0	3.90196	0	0	0
18.6633	6	50.9424	1	1	0	17	98	0.9	84	5.6	65	218	107	58	8.9	0	0	1	0	1	93.8596	0	3.75862	0	0	0
33.0202	4.5	35.9585	1	0	1	36	134	0.7	122	5.7	75	184	149	42	8.8	0	1	0	0	1	117.294	0	4.38095	0	0	1
19.6768	4	37.0328	1	1	0	21	112	0.8	84	5.5	63	130	85	31	8.8	0	1	0	0	1	108.678	0	4.19355	0	0	0
22.7094	6	30.0188	1	1	0	79	104	0.9	90	4.3	67	186	106	55	8.8	0	1	0	0	1	108.72	0	3.38182	0	0	0
23.3988	7.5	44.0613	0	1	0	34	92	1	87	6.7	58	200	154	48	8.8	0	1	0	0	1	71.0125	0	4.16667	0	0	0
29.3456	6	40.0207	1	1	0	24	108	1	90	6.7	59	227	169	48	8.8	0	0	0	0	1	73.057	0	4.72917	0	0	0
29.3007	7	42.039	1	1	0	46	115	0.5	92	5.6	64	208	194	43	8.8	0	0	0	0	1	127.52	0	4.83721	0	0	0
24.0144	7	27.0217	1	1	0	38	127	0.8	86	6.5	68	206	268	37	8.8	0	0	0	0	1	116.596	0	5.56757	0	0	0
22.3375	6	30.03	1	1	0	22	131	1	76	6.6	76	192	136	40	8.8	0	1	0	0	1	78.3684	0	4.8	0	0	0
23.0778	7	51.9991	0	1	0	25	130	0.9	284	5.3	77	192	216	44	8.8	1	0	1	0	0	93.1655	0	4.36364	1	0	0
24.2699	7	36.0305	1	1	0	18	117	0.8	85	6.2	71	163	139	38	8.8	0	1	0	0	1	109.446	0	4.28947	0	0	0
27.6591	5.5	47.9693	1	0	0	43	141	0.6	79	5.4	84	179	205	40	8.8	0	0	0	1	1	113.395	0	4.475	0	1	0
22.5881	5.33333	42.0003	1	1	0	75	110	0.8	83	6.8	69	207	233	38	8.8	0	0	0	0	1	104.951	0	5.44737	0	0	0
26.146	5	65.9892	1	0	0	13	110	0.5	88	5.4	74	198	60	53	8.8	0	0	0	0	1	106.069	0	3.73585	0	0	0
25.8222	7	42.0499	0	0	0	88	111	0.8	130	5.8	66	195	175	37	8.8	1	0	0	0	0	95.6143	0	5.27027	1	0	1
21.4474	7.5	59.0587	0	1	0	15	116	0.9	79	5.5	70	145	88	49	8.8	0	0	0	0	1	88.658	0	2.95918	0	0	0
21.436	3.5	45.0798	1	0	0	15	104	0.8	76	4.3	55	253	121	42	8.8	0	0	0	0	1	93.6008	0	6.02381	0	0	0
20.1863	5	33.9984	0	1	0	27	107	0.9	84	6	60	183	85	56	8.8	0	1	0	0	1	105.723	0	3.26786	0	0	0
26.4641	7	44.981	1	0	0	15	105	0.6	81	4.8	61	163	98	36	8.8	0	0	0	0	1	115.8	0	4.52778	0	0	0
21.8944	4.5	54.891	1	0	0	51	115	0.8	93	5.7	66	192	119	45	8.8	0	1	0	0	1	87.3671	0	4.26667	0	0	1
18.8677	5	23.9395	1	0	0	11	102	0.6	80	5.6	48	146	86	38	8.8	0	1	0	0	1	134.246	0	3.84211	0	0	0
22.2484	6	43.9803	1	0	0	18	114	0.8	83	5	69	194	73	56	8.8	0	0	0	0	1	94.3265	0	3.46429	0	0	0
21.8966	8	34.991	1	1	0	54	105	1	91	6	48	196	104	77	8.8	0	1	0	0	1	75.6843	0	2.54545	0	0	0
25.3419	8	30.9718	1	1	0	41	110	0.9	85	5.4	69	206	141	37	8.8	0	1	1	0	1	107.995	0	5.56757	0	0	0
23.4576	0	68.0303	1	1	0	34	116	0.9	124	5	64	226	211	39	8.8	0	1	1	0	1	83.243	0	5.79487	0	0	0
26.9881	8	63.0206	1	1	0	73	104	0.8	93	3.4	55	112	36	65	8.7	0	0	1	0	1	90.5439	0	1.72308	0	0	0
27.1303	0	34.0427	1	0	0	12	100	0.6	97	3.7	59	193	163	55	8.7	0	0	0	0	1	125.049	0	3.50909	0	0	0
26.3055	0	56.9678	1	1	0	38	136	0.9	114	4.1	78	196	151	42	8.7	0	0	0	0	1	89.9698	0	4.66667	0	0	0
25.1714	8	45.9581	0	1	0	18	96	0.8	87	5.2	69	220	142	52	8.7	0	0	0	0	1	102.073	0	4.23077	0	0	0
22.1257	6	36.0809	1	1	0	33	135	0.8	95	5.9	84	230	387	32	8.7	0	1	1	0	1	109.407	0	7.1875	0	0	0
26.7822	8	44.0279	0	1	0	60	110	0.9	80	5.6	56	170	79	55	8.7	0	1	0	0	1	98.5311	0	3.09091	0	0	0
23.1944	7	30.9892	0	0	0	15	109	0.7	77	5	55	143	56	53	8.7	0	0	0	0	1	121.461	0	2.69811	0	0	0
26.5539	5	52.0103	1	0	0	24	137	0.7	78	5.7	82	168	93	51	8.7	0	0	0	0	1	104.787	0	3.29412	0	0	0
26.0025	5	46.04	1	1	0	32	111	1	85	6.7	70	225	117	34	8.7	0	1	1	0	1	70.0323	0	6.61765	0	0	0
23.3181	6	41.0219	1	1	0	40	110	1	96	6.7	65	218	447	36	8.7	0	1	0	0	1	72.545	0	6.05556	0	0	0
26.1266	5	42.0722	1	0	0	28	110	0.6	103	4.8	66	216	689	36	8.7	0	0	0	0	1	118.191	0	6	0	0	0
17.5798	6	62.0409	1	0	0	12	143	0.7	96	5	73	198	256	55	8.7	0	0	0	1	1	97.6575	0	3.6	0	0	0
21.6321	8	60.0316	1	1	0	22	100	0.9	83	5.5	65	177	54	46	8.7	0	0	0	0	1	88.0541	0	3.84783	0	0	0
24.3994	6	57.0891	1	1	0	26	120	1.1	94	6.8	80	251	366	38	8.7	0	0	1	0	1	57.7438	0	6.60526	0	0	0
19.9691	0	36.9828		0	0	16	111	0.8	85	3.8	62	119	49	52	8.7	0	0	0	0	1	99.0789	0	2.28846	0	0	0
21.1366	8	29.0411	0	0	0	41	115	0.5	99	5.1	65	165	96	50	8.7	0	0	0	0	1	137.502	0	3.3	0	0	0
22.7271	7.5	42.08	0	1	0	43	134	1.1	93	6.5	91	220	62	50	8.7	0	0	1	1	1	64.1644	0	4.4	0	0	0
21.6154	7	27.0393	1	0	0	10	105	0.7	83	5.5	61	163	44	57	8.7	0	0	0	0	1	124.878	0	2.85965	0	0	0
26.2989	0	53.9615	1	0	0	10	142	0.8	179	2.6	85	207	126	50	8.7	1	0	0	1	0	87.9394	0	4.14	1	1	0
23.4526	4.5	73.0588	1	0	0	22	122	0.7	87	5.2	68	184	102	73	8.7	0	0	0	0	1	90.3842	0	2.52055	0	0	0
23.214	5.5	53.9694	1	1	0	31	109	1	87	4.6	72	195	87	49	8.7	0	1	1	0	1	66.2381	0	3.97959	0	0	0
23.9224	6	52.94	1	1	0	19	132	0.9	122	5.7	89	226	50	62	8.7	0	0	0	0	1	92.5517	0	3.64516	0	0	0
23.164	0	77.0506	1	0	0	18	146	1.2	96	5.7	91	290	120	48	8.6	0	0	0	1	1	45.7798	0	6.04167	0	0	0
27.1861	5	59.9699	1	1	0	39	128	0.9	127	4.4	68	211	158	30	8.6	1	1	0	0	0	88.0923	0	7.03333	0	0	0
31.4753	7	33.9422	1	1	0	38	117	1.2	93	6.5	74	176	145	36	8.6	0	1	0	0	1	61.15	0	4.88889	0	0	0
24.9764	8	37.9984	0	0	0	21	123	0.6	88	4.9	68	225	115	46	8.6	0	0	0	0	1	121.622	0	4.8913	0	0	0
25.451	8	32.0295	0	1	0	48	114	0.8	83	6.1	78	152	101	38	8.6	0	0	0	0	1	112.566	0	4	0	0	0
25.978	7	41.0709	0	1	0	76	117	0.8	103	6.2	75	259	123	55	8.6	0	0	0	0	1	105.639	0	4.70909	0	0	0
23.9857	7	40.999	0	1	0	54	138	1.1	84	6.8	80	235	152	59	8.6	0	1	1	0	1	64.6535	0	3.98305	0	0	0
17.6635	4	58.1095	1	1	0	13	102	0.9	103	5.2	60	166	49	52	8.6	0	0	0	0	1	89.2511	0	3.19231	0	0	0
23.8379	6	49.0007	1	1	0	59	111	1	87	5.9	65	226	164	34	8.6	0	1	0	0	1	68.5908	0	6.64706	0	0	1
24.7443	6	26.0426	1	1	0	68	133	0.8	76	4.8	74	147	201	40	8.6	0	1	1	0	1	117.401	0	3.675	0	0	0
22.8195	6	38.9799	1	0	0	15	106	0.8	91	5	56	204	120	38	8.6	0	0	0	0	1	97.6987	0	5.36842	0	0	0
23.9459	7	41.0197	1	0	0	82	127	0.6	89	5.4	79	193	202	36	8.6	0	0	0	0	1	119.068	0	5.36111	0	0	0
20.4207	6	24.089	1	0	0	8	104	0.6	83	4.2	57	138	66	43	8.6	0	0	0	0	1	134.105	0	3.2093	0	0	0
21.1278	6	25.941	1	1	0	28	103	1	91	6.5	55	236	108	63	8.6	0	0	0	0	1	80.652	0	3.74603	0	0	0
27.3906	8	40.0091	0	0	0	27	129	0.6	97	4.1	72	161	95	45	8.6	0	0	0	0	1	119.916	0	3.57778	0	0	0
30.081	6	53.0788	1	1	0	35	108	0.9	90	5.4	66	206	104	38	8.6	0	1	1	0	1	92.4615	0	5.42105	0	0	0
25.0401	5	30.9492	0	1	0	29	132	1	85	5.5	84	230	123	49	8.6	0	1	1	0	1	77.864	0	4.69388	0	0	0
22.2245	7	45.962	1	1	0	11	107	0.8	95	6.3	75	219	128	49	8.6	0	0	0	0	1	102.071	0	4.46939	0	0	0
22.5177	6	36.0813	1	0	0	11	100	0.7	86	4.3	68	225	96	47	8.6	0	1	0	0	1	117.193	1	4.78723	0	0	0
24.8342	7	48.9407	1	0	0	11	115	0.5	81	4.7	66	180	431	43	8.6	0	0	1	0	1	119.564	0	4.18605	0	0	0
26.1412	7	58.0006	0	1	0	37	130	0.8	165	6.9	69	199	249	38	8.6	1	1	0	0	0	93.7938	0	5.23684	0	0	0
21.494	0	28.0307	1	0	0	12	97	0.5	82	2.5	54	127	40	53	8.6	0	0	0	0	1	138.482	0	2.39623	0	0	0
21.7515	7	44.9997	0	1	0	13	143	1.1	91	5	83	162	58	75	8.6	0	0	0	1	1	62.8618	0	2.16	0	0	0
26.9493	8	51.9888	0	1	0	21	111	1	94	6.9	71	210	203	36	8.6	0	1	1	0	1	67.1661	0	5.83333	0	0	0
21.3331	7.5	39.9985	1	0	0	14	113	0.8	90	4.8	70	209	105	55	8.6	0	0	0	0	1	97.0021	0	3.8	0	0	0
19.7504	0	35.9486	1	0	0	20	166	0.6	88	4.5	101	215	47	65	8.6	0	0	0	1	1	123.386	0	3.30769	0	0	0
25.556	6	49.0597	1	0	0	42	97	0.7	90	4.9	52	164	116	49	8.6	0	0	0	0	1	106.981	0	3.34694	0	0	0
28.5232	6	61.0774	1	0	0	25	145	0.8	91	5	83	216	201	40	8.6	0	0	0	1	1	83.6517	0	5.4	0	1	0
22.768	5	43.0009	1	1	0	61	109	0.9	86	6.5	65	208	326	34	8.6	0	0	0	0	1	99.2445	0	6.11765	0	0	1
25.0139	5	34.039	1	1	0	19	106	1	90	5.2	60	228	130	39	8.6	0	1	0	0	1	76.1922	1	5.84615	0	0	0
24.4521	6	29.9895	1	1	0	49	128	0.9	102	5.8	70	192	289	36	8.6	0	0	0	0	1	108.743	0	5.33333	0	0	0
29.6523	7	52.0587	0	1	0	49	142	0.7	155	6.3	85	217	246	29	8.5	1	0	0	1	0	103.364	0	7.48276	0	1	0
24.4386	5	44.9894	1	0	0	12	95	0.7	90	4.4	59	183	58	61	8.5	0	0	0	0	1	110.084	0	3	0	0	0
26.2121	6	48.9598	1	1	1	71	135	0.8	110	6.5	87	169	249	22	8.5	0	1	0	1	1	99.9437	0	7.68182	0	1	1
28.0713	5	48.9105		0	0	15	123	0.7	87	5.6	69	171	96	55	8.5	0	0	0	0	1	107.094	0	3.10909	0	0	0
29.1149	6.5	51.9473	1	1	0	53	106	1.1	104	5.4	70	266	616	35	8.5	0	0	1	0	1	59.8675	1	7.6	0	0	0
19.6968	7	36.0001	1	0	0	10	110	0.7	88	4	68	185	111	52	8.5	0	0	0	0	1	117.26	0	3.55769	0	0	0
22.2965	6	41.1113	1	0	0	23	112	0.6	69	5.2	70	197	58	65	8.5	0	0	0	0	1	118.991	0	3.03077	0	0	0
25.6228	7.5	43.9701	1	0	0	13	88	0.7	79	4.7	46	134	90	45	8.5	0	1	0	0	1	110.875	1	2.97778	0	0	0
23.7236	8	62.9702	0	1	0	37	148	0.9	118	6.8	88	184	108	47	8.5	1	0	0	1	0	86.2551	0	3.91489	1	0	0
22.1053	7	54.0398	0	1	0	31	158	0.8	83	6.3	78	167	163	33	8.5	0	1	0	1	1	96.4401	0	5.06061	0	0	0
23.3362	7	39.0611	1	0	0	23	111	0.6	102	5.8	69	189	81	70	8.5	0	0	0	0	1	120.717	0	2.7	0	0	0
21.3022	5.5	44.9882	1	0	0	21	109	0.7	106	4.2	74	167	88	60	8.5	0	0	0	1	1	110.085	1	2.78333	0	1	0
24.5902	6	63.0188	1	1	0	25	134	0.8	96	6.9	78	149	112	38	8.4	0	0	0	0	1	90.5451	1	3.92105	0	0	0
36.3094	5	34.9513	1	0	0	39	116	0.7	97	3.5	78	156	205	29	8.4	0	1	0	0	1	118.127	0	5.37931	0	0	1
26.0938	0	33.0499	1	0	0	27	87	0.6	96	5.8	54	211	83	61	8.4	0	0	0	0	1	125.924	0	3.45902	0	0	0
24.8433	7	53.0087	0	1	0	22	149	1	99	4.6	83	233	296	35	8.4	0	0	0	1	1	66.6866	1	6.65714	0	1	0
25.357	7	51.0188	1	1	0	13	148	0.8	84	5.4	84	242	281	29	8.4	0	1	1	1	1	98.5086	0	8.34483	0	0	0
23.3274	6	28.0477	0	1	0	17	117	0.9	100	5.7	70	160	74	44	8.4	0	0	0	0	1	110.236	0	3.63636	0	0	0
26.0985	3	42.9907	1	0	0	35	97	0.7	91	4.1	64	192	128	51	8.4	0	0	0	1	1	111.641	0	3.76471	0	1	1
29.3119	0	35.9708	1	0	0	45	108	0.6	75	5.3	69	191	155	41	8.4	0	0	0	0	1	123.367	0	4.65854	0	0	0
21.0582	8	34.9476	1	0	0	10	107	0.7	81	2.8	68	206	67	69	8.4	0	0	0	0	1	118.13	0	2.98551	0	0	0
23.966	6	44.0195	1	1	0	36	108	0.8	97	5.7	65	233	144	55	8.4	0	1	1	0	1	103.473	0	4.23636	0	0	0
23.7667	7	47.0094	0	0	0	20	103	0.6	84	5.1	70	160	63	62	8.4	0	0	0	0	1	114.162	0	2.58065	0	0	0
23.6572	6	30.061	0	1	0	75	127	0.9	67	6.5	80	237	81	55	8.4	0	0	0	0	1	108.688	0	4.30909	0	0	0
26.3008	7	33.0521	1	1	0	81	115	1	93	6.7	54	167	227	31	8.4	0	1	0	0	1	76.7222	1	5.3871	0	0	0
22.6147	8	23.0113	0	1	0	36	126	1	86	6.5	70	176	70	60	8.4	0	0	0	0	1	82.3291	0	2.93333	0	0	0
24.7567	8	60.0003	0	1	0	32	112	1.1	88	6.6	70	171	123	34	8.4	0	1	0	0	1	56.5749	0	5.02941	0	0	0
25.2472	8	30.981	1	0	0	14	113	0.7	87	5	72	157	100	29	8.4	0	0	0	0	1	121.468	0	5.41379	0	0	0
19.9348	8	29.0799	0	0	0	16	105	0.8	86	4.6	63	188	95	61	8.4	0	0	0	0	1	104.735	0	3.08197	0	0	0
33.6007	6	42.0416	0	1	0	41	127	0.9	83	6.2	77	153	296	30	8.4	0	1	0	1	1	99.9155	0	5.1	0	1	0
27.4136	7	40.0499	0	1	0	20	106	1	82	6.5	67	208	138	35	8.4	0	1	0	0	1	73.042	0	5.94286	0	0	0
22.4921	7	29.9584	0	1	0	20	109	0.9	85	6.5	61	181	95	43	8.4	0	0	0	0	1	108.767	0	4.2093	0	0	0
27.6225	7	52.0183	0	1	0	21	129	0.9	112	5.4	90	171	103	43	8.4	1	0	0	1	0	93.1529	0	3.97674	1	0	0
19.6283	6.5	31.8899	1	0	0	27	106	0.7	90	3.9	64	228	66	73	8.4	0	0	0	0	1	120.695	0	3.12329	0	0	0
17.9497	7	28.9696	1	0	0	24	107	0.6	86	4.2	56	134	64	43	8.4	0	0	0	0	1	129.586	0	3.11628	0	0	0
20.0908	8	36.0183	1	0	0	18	115	0.7	92	5	63	151	87	48	8.4	0	0	0	0	1	117.245	1	3.14583	0	0	0
26.0327	5	28.9787	1	0	0	16	99	0.6	90	5.4	54	146	83	43	8.4	0	0	1	0	1	129.577	0	3.39535	0	0	0
20.7238	6	32.0196	1	0	0	13	117	0.6	90	5.4	71	171	113	58	8.4	0	0	0	0	1	126.839	0	2.94828	0	0	0
18.971	6	29.0898	1	0	0	13	125	0.6	84	4.5	69	147	86	54	8.4	0	0	0	0	1	129.476	0	2.72222	0	0	0
22.715	9	24.0224	1	1	0	23	127	1	105	5.6	68	183	99	60	8.4	0	0	1	1	1	81.7464	0	3.05	0	0	0
27.7603	7	45.0017	1	1	0	29	115	1	85	6.8	70	218	276	38	8.4	0	0	0	0	1	70.5449	0	5.73684	0	0	0
27.5253	5	32.9699	1	1	0	44	100	1	78	6.8	52	178	301	36	8.4	0	1	0	0	1	76.7665	0	4.94444	0	0	0
25.9963	6	47.0017	1	1	0	50	93	1	84	6.4	57	241	273	31	8.4	0	1	0	0	1	69.5608	0	7.77419	0	0	1
26.9856	6	40.0579	1	1	1	40	115	1	86	4.7	64	192	132	35	8.4	0	0	0	0	1	73.0379	1	5.48571	0	0	0
34.7431	2	59.9992	1	1	0	23	133	1	100	6.3	80	98	232	6	8.3	0	0	0	1	1	63.491	0	16.3333	0	1	1
22.5123	7.75	54.0489	0	1	0	19	116	0.9	77	5.5	74	153	83	56	8.3	0	0	0	0	1	91.8336	0	2.73214	0	0	0
24.3264	6	63.059	1	0	0	22	162	0.6	260	4.3	73	171	125	55	8.3	1	0	0	1	0	101.99	0	3.10909	1	1	0
30.5481	7	40.0425	0	1	0	26	120	1.1	95	6	75	257	89	46	8.3	0	1	1	0	1	65.0894	0	5.58696	0	0	0
29.9199	7	41.99	1	0	0	94	106	0.6	105	4	66	189	233	36	8.3	0	0	0	0	1	118.259	0	5.25	0	0	0
25.357	6	34.0101	1	1	0	64	127	0.9	86	6.4	74	178	124	38	8.3	0	0	0	0	1	105.715	0	4.68421	0	0	0
27.5203	6.5	55.0118	0	1	0	100	130	1	196	6.2	77	188	140	35	8.3	1	0	0	0	0	65.7548	0	5.37143	1	0	0
26.7092	6	39.0894	1	1	0	10	133	0.9	81	5.8	80	179	81	50	8.3	0	0	0	0	1	102.009	1	3.58	0	0	0
22.1003	8	59.0114	1	0	0	21	106	0.6	148	4.7	65	178	189	63	8.3	1	0	0	0	0	104.932	1	2.8254	1	0	0
26.4378	6	50.9799	1	0	0	19	128	0.8	94	5.3	73	267	106	69	8.3	0	0	1	1	1	89.8007	0	3.86957	0	0	0
28.9001	7	45.0382	0	1	1	86	113	0.9	124	6.7	74	251	199	33	8.3	1	1	0	0	0	97.8343	0	7.60606	1	0	0
24.9899	7	53.0409	0	1	0	18	140	1	85	6.2	95	206	129	48	8.3	0	0	0	1	1	66.6715	1	4.29167	0	0	0
23.8485	0	48.9896	1	0	0	33	90	0.6	79	4.5	53	167	141	42	8.3	0	0	0	0	1	112.585	0	3.97619	0	0	0
26.0786	7	38.9989	0	1	0	87	132	1.1	98	6.4	77	158	71	52	8.3	0	0	0	0	1	65.5683	0	3.03846	0	0	0
21.8133	5.5	33.9503	1	0	0	8	105	0.7	73	5.1	55	179	57	51	8.3	0	0	0	0	1	118.961	0	3.5098	0	0	0
21.3584	7.5	31.9196	0	0	0	7	114	0.7	89	5	63	163	74	59	8.3	0	0	0	0	1	120.67	0	2.76271	0	0	0
26.1551	7.5	45.9915	0	1	0	28	115	1.1	79	6.3	65	209	88	45	8.3	0	0	0	0	1	62.4254	0	4.64444	0	0	0
24.6258	8	42.0992	1	0	0	20	106	0.7	83	4.4	61	157	73	29	8.3	0	0	0	0	1	112.342	0	5.41379	0	0	0
24.3375	7	58.0291	0	0	0	28	134	0.8	91	5	78	232	173	48	8.3	0	0	0	0	1	85.4623	0	4.83333	0	0	0
30.8616	8	62.0491	1	1	0	33	115	1.2	93	6.5	72	216	140	35	8.3	0	1	0	0	1	50.1937	0	6.17143	0	0	0
20.9579	6	28.9783	0	1	0	27	98	0.9	80	6.3	59	159	79	44	8.3	0	0	0	0	1	109.518	0	3.61364	0	0	0
24.1967	7	63.0388	0	1	0	23	109	1.1	87	6.8	68	258	122	47	8.3	0	0	0	0	1	55.3801	0	5.48936	0	0	0
22.6236	7	53.97	0	1	0	36	115	0.9	104	5.8	69	218	90	61	8.3	0	0	1	0	1	91.8845	1	3.57377	0	0	0
24.5451	8	38.9988	0	1	0	18	111	1	73	5.2	68	223	158	34	8.3	0	1	0	0	1	73.5833	0	6.55882	0	0	0
25.0537	10	72.0205	0	1	0	53	129	0.9	198	6.3	75	168	185	45	8.3	1	0	0	1	0	80.9421	0	3.73333	0	0	0
21.0193	0	44.0099	1	1	0	19	159	1.2	97	5.8	92	199	62	70	8.3	0	0	0	1	1	56.9747	0	2.84286	0	0	0
23.2945	0	31.0793	1	1	0	23	107	0.8	72	4.5	63	142	54	45	8.3	0	1	0	0	1	113.319	0	3.15556	0	0	0
22.6622	5.5	46.1117	1	1	0	32	109	1.2	82	5.6	71	216	209	40	8.3	0	1	1	0	1	56.1397	0	5.4	0	0	1
22.0946	6	33.0912	1	1	0	40	120	0.8	84	6.2	81	162	121	37	8.3	0	0	0	0	1	111.729	0	4.37838	0	0	0
21.8224	7.5	42.0416	0	0	0	8	123	0.7	99	4	82	198	118	70	8.2	0	0	0	0	1	112.388	0	2.82857	0	0	0
25.9879	8	37.9602	1	1	0	25	114	0.9	83	6.7	72	200	260	43	8.2	0	1	0	0	1	102.822	1	4.65116	0	0	0
32.1493	6	34.0115	1	1	0	105	125	0.8	85	6.3	66	179	132	34	8.2	0	1	0	0	1	111.009	0	5.26471	0	0	0
24.7348	7	29.1011	0	1	0	34	120	0.8	88	5.6	63	143	51	46	8.2	0	0	0	0	1	114.905	0	3.1087	0	0	0
22.881	6.5	63.0891	1	0	0	49	116	0.5	131	2.4	74	270	200	80	8.2	1	0	0	1	0	108.252	0	3.375	1	1	1
32.2391	8	35.0509	1	1	0	39	118	0.8	96	6.1	72	224	171	38	8.2	0	1	0	0	1	110.202	0	5.89474	0	0	0
24.5825	6.5	46.9816	1	0	0	16	100	0.7	90	4.7	60	182	156	42	8.2	0	0	0	0	1	108.554	0	4.33333	0	0	0
24.8742	7	40.9696	0	0	0	20	92	0.7	92	5.4	60	234	202	43	8.2	0	0	0	0	1	113.237	0	5.44186	0	0	0
24.445	6.5	55.9915	0	1	0	29	131	0.7	127	6	79	243	212	43	8.2	1	1	1	1	0	100.547	0	5.65116	1	0	0
23.4912	6	43.089	1	1	0	16	94	1.1	81	6.3	63	221	67	48	8.2	0	0	0	0	1	63.7112	0	4.60417	0	0	0
24.257	7	36.9413	1	1	0	31	119	0.9	83	6.3	71	206	144	44	8.2	0	0	0	0	1	103.56	0	4.68182	0	0	0
20.4263	5	30.9816	1	0	0	32	105	0.7	87	3.9	62	172	139	55	8.2	0	0	0	0	1	121.467	0	3.12727	0	0	0
18.9281	8	27.9587	1	0	0	18	97	0.8	82	4.8	63	169	67	80	8.2	0	0	0	0	1	105.563	0	2.1125	0	0	0
24.6396	6	46.91	1	0	0	12	100	0.9	80	4.8	53	191	92	57	8.2	0	0	0	0	1	80.1312	0	3.35088	0	0	0
24.2624	6	40.9699	1	0	0	12	116	0.7	84	4.8	73	150	47	58	8.2	0	0	0	0	1	113.237	0	2.58621	0	0	0
20.0176	7	46.9403	0	0	0	13	105	0.5	89	3.5	64	201	114	42	8.2	0	1	0	0	1	121.256	0	4.78571	0	0	0
22.5715	7	46.0304	0	0	0	32	91	0.7	97	5.1	63	245	92	70	8.2	0	0	0	0	1	109.282	0	3.5	0	0	0
18.9588	7	35.9683	1	0	0	18	87	0.6	76	3.7	50	195	70	55	8.2	0	1	0	0	1	123.369	0	3.54545	0	0	0
17.2384	0	27.998	1	0	0	7	107	0.6	74	4	59	158	48	71	8.2	0	0	0	0	1	130.473	0	2.22535	0	0	0
22.931	5	38.0384	1	0	0	26	105	0.6	119	4.1	54	159	111	43	8.2	0	0	1	0	1	121.588	0	3.69767	0	0	0
25.1147	4	31.0309	1	1	0	37	110	1	85	6.6	63	180	201	41	8.2	0	1	0	0	1	77.8193	0	4.39024	0	0	0
34.9854	6.5	52.0612	0	1	0	38	111	1	204	6.4	79	186	165	35	8.1	1	0	0	0	0	67.1319	0	5.31429	0	0	0
26.7123	9	56.9502	0	1	0	32	128	0.9	227	5.6	81	200	380	28	8.1	1	1	0	0	0	89.9809	0	7.14286	1	0	0
25.2444	8	49.9403	0	1	0	30	117	1.1	99	6.2	81	219	125	39	8.1	0	1	0	1	1	60.7176	0	5.61538	0	1	0
28.9063	4	47.9791	1	0	0	20	143	0.7	85	5.3	88	217	177	40	8.1	0	0	0	1	1	107.796	0	5.425	0	0	0
24.7659	7	69.0385	1	1	0	20	99	1	107	6.9	64	211	158	50	8.1	0	1	0	0	1	59.5848	0	4.22	0	0	0
28.7827	8	47.9584	1	0	0	24	143	0.9	79	4.8	92	186	126	47	8.1	0	0	0	1	1	79.5432	0	3.95745	0	1	0
27.6646	7.5	45.9985	0	1	1	62	125	0.9	95	6.8	79	206	103	58	8.1	0	0	1	0	1	97.1765	0	3.55172	0	0	1
23.5628	7.5	59.0806	0	1	0	12	126	0.9	92	6.1	85	159	228	28	8.1	0	0	0	0	1	88.6444	0	5.67857	0	0	0
25.5225	6.5	44.0396	1	1	0	54	152	1	87	5.5	97	229	311	37	8.1	0	0	0	1	1	71.0233	0	6.18919	0	1	0
17.6713	7	27.0298	0	1	0	14	118	1	99	6.1	72	143	62	47	8.1	0	0	1	0	1	80.0375	0	3.04255	0	0	0
30.1567	6	36.9193	0	1	0	51	128	1	95	6.8	75	219	424	37	8.1	0	0	0	0	1	74.6661	0	5.91892	0	0	0
25.9383	8	58.9387	0	1	0	27	119	1.1	88	6.8	76	223	158	39	8.1	0	0	0	0	1	56.9984	0	5.71795	0	0	0
27.2599	6.5	42.0914	0	1	0	49	145	0.9	93	6.2	83	227	384	37	8.1	0	0	0	1	1	99.8805	0	6.13514	0	0	0
21.3812	5.5	42.0189	1	0	0	20	104	0.7	73	4.7	63	198	156	54	8.1	0	0	0	0	1	112.406	0	3.66667	0	0	0
18.8456	5	32.991	0	1	0	18	105	1	78	5.8	60	179	100	65	8.1	0	1	0	0	1	76.7552	0	2.75385	0	0	0
24.3004	6.5	48.0003	0	1	0	35	132	1.1	84	6.9	77	151	202	34	8.1	0	0	0	0	1	61.5507	0	4.44118	0	0	0
24.0537	6.5	47.0875	0	1	0	28	115	1	90	4.7	79	159	59	41	8.1	0	0	0	0	1	69.5189	0	3.87805	0	0	0
19.1894	7	36.0395	1	0	0	16	98	0.7	84	4.3	61	163	107	57	8.1	0	0	0	0	1	117.227	0	2.85965	0	0	0
21.7459	7	32.9601	1	0	0	13	95	0.8	83	5.5	53	164	47	72	8.1	0	0	0	0	1	101.919	1	2.27778	0	0	0
22.1157	7	32.0174	1	0	0	18	111	0.7	86	5.4	71	164	168	44	8.1	0	0	0	0	1	120.587	0	3.72727	0	0	0
19.1124	7	28.0495	1	0	0	14	105	0.7	94	5	65	147	47	79	8.1	0	0	0	0	1	123.995	0	1.86076	0	0	0
26.64	7	51.9212	1	0	0	73	133	0.8	97	5.6	77	168	83	56	8.1	0	0	0	0	1	89.2089	0	3	0	0	0
23.9715	4	39.1014	1	0	0	18	121	0.7	94	5.8	78	216	176	49	8.1	0	0	0	0	1	114.733	0	4.40816	0	0	0
26.2652	7	37.9705	1	1	0	33	125	0.9	90	4.8	79	149	103	47	8.1	0	0	0	0	1	102.814	0	3.17021	0	0	0
20.5498	7	24.0203	1	1	0	23	114	1	78	5.9	66	161	88	52	8.1	0	0	0	0	1	81.7476	0	3.09615	0	0	0
20.8903	5	30.991	1	1	0	17	129	1	92	4.2	80	233	104	60	8.1	0	0	0	0	1	77.8411	0	3.88333	0	0	0
25.8276	5.5	49.0194	1	1	0	31	99	1	87	6.5	67	200	221	41	8.1	0	1	1	0	1	68.5818	0	4.87805	0	0	0
21.3669	5.5	40.0406	1	1	0	21	99	1	92	3.7	59	177	176	37	8.1	0	0	0	0	1	73.0468	0	4.78378	0	0	0
19.4344	6	41.9691	1	1	0	26	104	0.9	122	6	66	156	83	53	8.1	0	0	0	0	1	99.9664	0	2.9434	0	0	0
26.0026	5.5	29.0011	1	1	0	11	123	0.9	79	5.8	69	235	74	58	8	0	0	0	1	1	109.501	0	4.05172	0	1	0
26.2246	8	42.0224	0	1	1	54	143	1	108	5.7	88	199	249	41	8	0	0	0	1	1	72.0369	0	4.85366	0	1	0
22.0312	6	51.0705	0	1	0	18	113	1	82	6.6	72	198	64	50	8	0	1	0	0	1	67.6007	0	3.96	0	0	0
29.7305	5	27.07	1	1	0	48	120	0.9	348	5.7	66	173	316	30	8	1	0	0	0	0	110.996	0	5.76667	0	0	0
28.2569	7.5	41.0808	0	1	0	35	132	1.1	90	6.2	80	183	179	40	8	0	0	0	0	1	64.6164	1	4.575	0	0	0
22.0619	7	37.9686	0	1	0	35	136	1	91	6.7	79	257	71	66	8	0	0	0	0	1	74.1177	0	3.89394	0	0	0
21.7324	7	43.0303	0	0	0	11	103	0.6	89	4.1	57	166	56	53	8	0	0	0	0	1	117.398	0	3.13208	0	0	0
24.4294	6	26.0085	1	1	0	43	115	0.9	79	5.4	54	176	127	49	8	0	1	1	0	1	111.827	0	3.59184	0	0	0
25.3447	7	52.9428	1	1	0	23	120	1.2	220	6.3	74	168	255	51	8	1	0	0	0	0	53.5094	1	3.29412	1	0	1
25.7557	6.5	52.0722	0	1	0	40	111	1.1	94	6.9	68	192	118	51	8	0	0	0	0	1	59.815	1	3.76471	0	0	0
25.2755	7.5	34.0201	0	1	0	33	110	1	84	6.9	63	196	182	31	8	0	1	0	0	1	76.2023	0	6.32258	0	0	1
28.2496	5	28.048	1	0	0	52	120	0.6	85	3.5	67	136	98	53	8	0	0	0	0	1	130.427	0	2.56604	0	0	0
21.7704	5	60.0108	1	0	0	42	129	0.6	157	5.3	57	193	239	41	8	1	0	0	0	0	104.198	0	4.70732	1	0	1
22.4035	5	40.9624	1	1	0	64	110	1	68	5.1	67	306	119	41	8	0	1	0	0	1	72.5753	0	7.46341	0	0	0
25.2337	7	69.0222	0	1	0	27	122	0.8	105	6	72	190	168	41	8	0	1	0	1	1	86.8061	0	4.63415	0	1	0
22.6386	8	35.8999	0	0	0	22	108	0.7	93	5.8	66	162	91	43	8	0	0	0	0	1	117.342	0	3.76744	0	0	0
20.6417	6	46.0489	0	0	0	23	98	0.6	88	5	57	201	200	52	8	0	0	0	0	1	114.935	0	3.86538	0	0	0
23.131	6	82.0899	1	0	0	13	137	0.6	85	5.1	74	207	110	52	8	0	0	0	0	1	89.2277	0	3.98077	0	0	0
27.8575	7	56.0308	0	1	0	30	117	1	141	4.7	66	214	165	46	8	1	0	1	0	0	65.2858	0	4.65217	1	0	0
22.4784	5	40.9892	1	1	0	29	112	0.9	86	6.5	68	163	225	40	8	0	0	0	0	1	100.657	0	4.075	0	0	0
21.9981	5.33333	41.999	0	0	0	13	106	0.8	85	5.7	71	174	61	69	8	0	0	0	0	1	95.6485	0	2.52174	0	0	0
22.4359	6	23.0185	0	0	0	11	97	0.8	93	5.5	56	172	53	61	8	0	0	0	0	1	109.291	1	2.81967	0	0	0
18.7691	0	49.9103	1	0	0	15	96	0.6	75	3.7	63	205	98	63	8	0	0	0	0	1	111.859	0	3.25397	0	0	0
21.6192	0	27.9378	1	0	0	18	92	0.7	84	5.1	58	173	69	38	8	0	0	0	0	1	124.093	0	4.55263	0	0	0
19.3377	4.75	48.9529	1	0	0	14	104	0.7	94	4.7	65	164	52	65	8	0	0	0	0	1	107.062	0	2.52308	0	0	0
23.779	6	40.9791	1	0	0	9	101	0.7	97	4.1	54	167	179	42	8	0	0	0	0	1	113.23	0	3.97619	0	0	0
24.3195	6	61.0102	1	1	0	24	131	1.5	106	6.7	78	266	103	77	8	0	0	0	1	1	38.5974	1	3.45455	0	0	0
35.8422	5	58.8998	1	1	0	20	137	0.9	133	6.5	79	171	41	65	7.9	1	0	0	1	0	88.757	0	2.63077	0	1	0
23.1874	6.5	47.0515	1	1	0	26	108	0.8	69	4.2	70	187	125	41	7.9	0	0	1	0	1	101.292	0	4.56098	0	0	0
26.4119	5	41.9684	1	1	0	55	116	0.8	88	5.2	64	181	69	44	7.9	0	0	0	0	1	104.975	0	4.11364	0	0	0
23.7458	6	37.0487	1	1	0	18	151	0.9	89	6.5	95	206	97	52	7.9	0	0	0	1	1	103.482	0	3.96154	0	0	0
25.1141	5	49.9893	1	1	0	37	123	1.1	101	5.9	73	223	232	39	7.9	0	1	1	1	1	60.6967	0	5.71795	0	0	0
22.2707	6	24.9615	1	0	0	8	99	0.7	84	5.7	62	280	76	57	7.9	0	0	0	0	1	126.714	0	4.91228	0	0	0
24.9724	6.5	44.9577	0	1	0	26	105	1	82	6.9	66	230	215	34	7.9	0	0	0	0	1	70.5668	1	6.76471	0	0	0
27.3681	7	64.0001	1	1	0	30	112	0.9	92	6	72	236	150	53	7.9	0	1	1	1	1	85.6333	0	4.45283	0	0	0
18.6221	8.5	26.9508	1	1	0	8	119	0.9	84	5.5	65	154	65	49	7.9	0	1	0	0	1	111.089	1	3.14286	0	0	0
22.0875	7.5	33.0402	0	1	0	15	116	0.8	83	6.2	68	176	91	44	7.9	0	1	1	0	1	111.769	0	4	0	0	0
23.779	7	49.0215	1	1	0	20	114	0.8	77	6.2	73	192	102	54	7.9	0	1	1	0	1	99.9004	0	3.55556	0	0	0
26.9075	6.5	41.0397	0	0	0	109	115	0.7	157	5.1	67	231	171	32	7.9	1	0	0	0	0	113.181	0	7.21875	0	0	0
25.0569	6	42.0601	1	1	0	40	135	0.9	112	5	81	262	279	47	7.9	0	1	1	1	1	99.9025	0	5.57447	0	0	0
25.8999	6.33333	48.9998	1	1	0	31	132	1.1	89	6.7	74	223	198	36	7.9	0	0	0	0	1	61.12	0	6.19444	0	0	0
27.1416	8	47.998	0	1	0	29	109	1	102	6.9	59	242	186	43	7.9	0	1	0	0	1	69.0756	0	5.62791	0	0	0
22.9668	4	58.001	1	1	0	39	149	1	98	5.1	91	242	166	47	7.9	0	0	0	1	1	64.3885	0	5.14894	0	0	0
22.3075	9	24.9684	1	0	0	14	100	0.6	82	4.3	58	251	77	52	7.9	0	1	0	0	1	133.279	0	4.82692	0	0	0
19.4204	2	41.0818	1	1	0	14	103	1.1	81	5.6	56	154	104	49	7.9	0	1	0	0	1	64.6159	0	3.14286	0	0	0
23.2971	6	42.1015	1	0	0	17	108	0.6	76	5.2	69	190	95	54	7.9	0	0	0	0	1	118.166	0	3.51852	0	0	0
22.2928	7	26.9505	1	0	0	17	106	0.7	91	4.1	52	178	47	57	7.9	0	0	0	0	1	124.956	0	3.12281	0	0	0
18.3449	6	46.028	1	1	0	21	104	0.8	78	5.5	47	144	80	37	7.9	0	1	0	0	1	102.023	0	3.89189	0	0	0
24.1043	6.5	37.9788	1	0	0	8	91	0.6	97	5	46	161	230	33	7.9	0	0	0	0	1	121.639	0	4.87879	0	0	1
27.3819	7	31.0927	0	1	0	28	108	0.9	87	5.9	69	201	78	65	7.9	0	0	0	0	1	107.903	0	3.09231	0	0	0
24.4414	5	59.0423	0	1	0	204	131	0.9	107	5.2	78	219	135	35	7.9	0	1	0	0	1	88.6682	0	6.25714	0	0	0
24.2855	7	47.0181	0	1	0	50	116	1.1	86	6.1	67	149	216	34	7.9	0	0	0	1	1	61.9768	0	4.38235	0	0	0
21.5098	7	46.0078	0	1	0	19	148	1.1	86	5.1	86	182	48	70	7.9	0	0	0	1	1	62.4182	0	2.6	0	0	0
25.7573	8	48.9983	0	1	0	68	137	0.7	79	5	84	205	174	41	7.9	0	1	1	0	1	105.61	0	5	0	0	0
22.3978	11	30.9591	1	1	0	38	106	0.9	79	6.8	55	190	110	35	7.9	0	1	0	0	1	108.005	0	5.42857	0	0	0
29.1003	7	47.0286	1	1	0	42	142	1.2	119	6.5	93	276	171	47	7.9	0	1	0	1	1	55.7793	0	5.87234	0	0	0
20.7877	7	27.9683	1	1	0	26	112	0.9	90	6.9	60	146	226	41	7.9	0	1	1	0	1	110.298	0	3.56098	0	0	0
19.8286	4	33.0195	1	1	0	31	113	0.9	77	6.1	65	222	103	43	7.9	0	1	0	0	1	106.453	0	5.16279	0	0	0
23.4284	4	60.0487	1	1	0	36	109	1	72	6.4	63	97	57	34	7.9	1	1	1	0	0	63.4689	0	2.85294	1	0	0
27.7953	5.5	33.9821	1	1	0	58	120	1	105	6.8	57	215	416	28	7.9	0	1	0	0	1	76.2226	0	7.67857	0	0	0
19.3615	5.5	50.0506	1	1	0	29	108	0.8	96	5.5	56	174	72	45	7.9	1	0	0	0	0	99.1808	1	3.86667	0	0	0
21.5038	6	51.0399	1	1	0	28	104	0.9	80	6.5	63	174	107	47	7.9	0	1	1	0	1	93.7953	0	3.70213	0	0	0
23.0174	6	60.9714	1	1	0	7	134	0.8	76	6	81	187	95	25	7.8	0	1	0	0	1	91.8567	0	7.48	0	0	0
23.4062	6.5	55.0198	1	1	0	47	127	1.3	105	6.5	82	192	142	36	7.8	0	0	1	0	1	47.8665	0	5.33333	0	0	0
25.9842	7	56.9714	1	1	0	24	141	0.9	89	5.9	82	218	124	43	7.8	0	0	1	1	1	89.9675	0	5.06977	0	1	0
31.7109	6	50.0609	1	0	0	108	145	0.7	97	5.8	87	211	142	44	7.8	0	0	0	1	1	106.232	0	4.79545	0	0	0
23.0343	6.66667	32.0613	0	1	0	11	114	0.9	85	5.5	66	184	45	73	7.8	0	0	0	0	1	107.172	0	2.52055	0	0	0
24.9787	6	46.1102	1	1	0	24	133	0.9	86	5.8	84	149	134	32	7.8	0	1	0	0	1	97.1003	0	4.65625	0	0	0
26.4235	8	49.001	1	1	0	39	120	0.9	90	5.6	77	193	67	47	7.8	0	1	1	0	1	95.1484	1	4.10638	0	0	0
23.2946	5.5	48.0195	1	0	0	19	113	0.7	101	5.6	61	197	176	37	7.8	0	0	0	1	1	107.766	0	5.32432	0	0	0
23.5553	8	32.9482	0	0	0	10	94	0.6	85	3.6	60	160	93	51	7.8	0	0	0	0	1	126.014	0	3.13725	0	0	0
27.854	5	43.0204	1	1	0	39	128	0.8	106	5.5	78	222	162	43	7.8	0	1	0	0	1	104.202	0	5.16279	0	0	0
27.0588	8.5	40.0604	0	1	0	100	102	0.9	91	6.3	60	258	260	28	7.8	0	1	0	0	1	101.316	0	9.21429	0	0	0
23.1547	8	59.0096	1	1	0	17	139	1	78	5.7	85	238	225	37	7.8	0	0	0	0	1	63.9339	0	6.43243	0	0	1
24.0032	6	47.9728	1	0	0	12	109	0.7	90	4.6	56	199	84	54	7.8	0	0	0	0	1	107.801	0	3.68519	0	0	0
25.0772	0	58.0089	1	1	0	13	100	1	81	6.5	64	251	74	60	7.8	0	0	0	0	1	64.3849	0	4.18333	0	0	0
24.614	6.5	39.0406	1	1	0	27	113	1	90	6.9	68	195	158	46	7.8	0	1	0	0	1	73.5617	0	4.23913	0	0	0
26.7174	6.5	59.0412	0	1	0	43	157	0.9	91	5.7	92	180	95	41	7.8	0	0	0	1	1	88.6689	1	4.39024	0	0	0
16.9448	0	25.0306	1	0	0	30	84	0.7	73	5.2	56	155	68	56	7.8	0	1	0	0	1	126.653	0	2.76786	0	0	0
25.412	6	46.0679	1	1	0	40	114	1.3	90	5.9	73	139	205	35	7.8	0	0	0	0	1	50.9732	0	3.97143	0	0	0
22.9266	6	45.0093	1	1	0	16	107	0.9	89	6.2	63	179	102	59	7.8	0	1	1	0	1	97.8541	0	3.0339	0	0	0
22.1007	5	31.9395	1	1	0	37	111	0.9	91	6.5	60	194	128	44	7.8	0	0	0	0	1	107.263	0	4.40909	0	0	0
22.4235	7	40.0095	1	0	0	8	110	0.7	83	4.8	71	156	94	57	7.8	0	0	0	0	1	114.003	0	2.73684	0	0	0
31.5102	6	66.0187	1	1	0	32	104	1.5	88	6	64	220	199	53	7.8	0	0	1	0	1	37.263	0	4.15094	0	0	0
22.0165	6	40.9595	1	0	0	9	131	0.6	84	4.2	68	181	118	57	7.8	0	0	0	0	1	119.118	0	3.17544	0	0	0
25.2882	7	31.9685	0	1	0	37	111	0.9	91	6.7	69	181	103	44	7.8	0	0	0	0	1	107.242	0	4.11364	0	0	0
23.3506	8	37.0291	0	1	0	19	119	0.9	89	5.4	63	205	133	49	7.8	0	0	0	0	1	103.496	0	4.18367	0	0	0
24.4885	8.5	38.9108	1	0	0	34	107	0.5	94	5.3	65	150	117	52	7.8	0	0	0	0	1	128.292	0	2.88462	0	0	0
18.709	8.5	23.9504	1	0	0	18	109	0.5	82	4.1	61	154	34	72	7.8	0	1	1	0	1	142.508	0	2.13889	0	0	0
19.9993	7.5	28.9994	1	0	0	14	97	0.8	89	4.1	53	189	72	79	7.8	0	0	1	0	1	104.794	0	2.39241	0	0	0
25.7706	5.5	45.029	1	0	0	35	96	0.7	103	4.5	64	199	85	67	7.8	0	0	0	0	1	110.054	0	2.97015	0	0	0
23.099	5.5	40.9289	1	0	0	15	104	0.7	79	4.4	63	166	70	54	7.8	0	0	0	0	1	113.27	0	3.07407	0	0	0
21.7435	5.5	24.9994	1	0	0	14	91	0.7	81	3.9	60	158	44	49	7.8	0	0	0	0	1	126.681	0	3.22449	0	0	0
23.7394	6	45.0213	1	0	0	55	145	0.7	90	5.8	83	205	228	41	7.8	0	0	0	1	1	110.06	0	5	0	0	0
24.5356	7	42.0082	1	1	0	36	111	1	153	5.6	76	285	342	34	7.8	1	1	1	0	0	72.0441	0	8.38235	0	0	0
24.7486	5	66.0093	1	1	0	36	123	1.1	75	3.6	67	116	65	38	7.8	1	0	0	1	0	54.2365	0	3.05263	1	1	0
22.6403	5.5	29.0592	1	1	0	76	115	0.9	87	6.2	63	175	136	42	7.8	0	0	0	0	1	109.456	0	4.16667	0	0	0
22.7903	6	25.0212	1	1	0	7	131	0.9	87	5.7	65	190	108	53	7.8	0	1	1	0	1	112.605	0	3.58491	0	0	0
17.2982	6	20.9614	1	1	0	17	111	0.9	97	6.4	59	141	82	58	7.8	0	0	0	0	1	115.863	1	2.43103	0	0	0
24.9816	8.5	76.9989	1	1	0	39	90	1.5	143	5.6	48	179	69	58	7.7	1	0	0	1	0	34.4969	0	3.08621	0	0	0
22.7456	6.33333	30.028	0	1	0	18	114	1.1	86	5.3	67	228	137	42	7.7	0	1	0	0	1	69.8332	0	5.42857	0	0	0
23.2652	8	64.0185	0	1	0	33	116	0.8	148	5.4	68	181	176	38	7.7	1	0	1	0	0	89.9115	0	4.76316	1	0	0
23.845	7	42.0593	1	1	0	12	103	0.8	83	4.4	57	202	132	37	7.7	0	0	0	0	1	104.908	0	5.45946	0	0	0
29.7699	6	57.0082	1	0	0	20	126	0.6	108	5.8	74	225	133	45	7.7	0	0	0	0	1	106.419	0	5	0	0	1
22.5941	7	44.0812	0	1	0	19	84	1.1	83	5.6	50	224	221	36	7.7	0	1	0	0	1	63.2687	0	6.22222	0	0	1
19.2828	7	27.0284	1	1	0	76	112	0.9	77	6.1	62	142	96	38	7.7	0	0	0	0	1	111.028	0	3.73684	0	0	0
25.1382	6.5	52.0285	0	1	0	45	128	1.2	94	5.7	79	224	143	46	7.7	0	1	1	1	1	53.8542	0	4.86957	0	0	0
26.6518	6.5	52.0094	0	1	0	37	138	1.1	90	6.3	86	204	106	46	7.7	0	0	0	1	1	59.8414	0	4.43478	0	1	0
22.0856	7	40.9908	0	1	0	25	123	1.1	111	6.2	75	218	89	58	7.7	0	0	1	0	1	64.6572	1	3.75862	0	0	0
18.2709	7	46.9375	1	1	0	11	105	1	92	5.9	68	175	102	70	7.7	0	1	1	0	1	69.5921	0	2.5	0	0	0
20.4583	6.5	23.089	1	0	0	13	107	0.6	82	4.6	57	173	98	47	7.7	0	0	0	0	1	135.051	0	3.68085	0	0	0
24.6146	6	32.9518	1	1	0	25	114	0.9	79	5.3	67	192	175	48	7.7	0	1	1	0	1	106.503	0	4	0	0	1
22.4343	7	35.001	1	1	0	15	134	1.1	97	4.9	77	167	262	38	7.7	0	0	0	0	1	67.4358	0	4.39474	0	0	0
30.521	5	44.0885	1	1	0	110	112	1	85	6	70	255	217	38	7.7	0	1	1	0	1	70.9989	0	6.71053	0	0	0
23.8665	5	43.0772	1	0	0	23	137	0.6	346	3.9	87	395	534	48	7.7	1	0	0	0	0	117.359	1	8.22917	0	0	0
27.8856	0	51.0088	1	1	0	62	151	1	105	5	84	208	126	43	7.7	0	0	0	1	1	67.6301	0	4.83721	0	0	0
28.8371	7	54.0003	1	1	0	90	170	0.9	85	6.8	101	211	97	32	7.7	0	0	0	1	1	91.8649	0	6.59375	0	1	0
22.9516	7	42.0904	1	1	0	20	115	0.8	84	6.9	72	193	182	39	7.7	0	0	0	0	1	104.885	0	4.94872	0	0	0
28.4808	7	50.0184	1	0	0	57	96	0.7	113	5.6	59	320	273	35	7.7	0	0	0	0	1	106.263	0	9.14286	0	0	0
27.4883	7	48.9799	1	0	0	49	101	0.7	87	4.7	63	150	67	45	7.7	0	0	0	0	1	107.041	0	3.33333	0	0	0
27.112	6	42.0313	1	1	0	32	114	1.1	92	6.4	74	196	209	40	7.7	0	0	0	0	1	64.1864	0	4.9	0	0	0
26.2635	5	36.978	1	1	1	23	106	1	88	6.2	63	237	133	35	7.7	0	0	0	0	1	74.6353	0	6.77143	0	0	0
24.0301	7	43.049	1	1	0	33	132	1	89	4.6	80	218	139	49	7.7	0	1	1	0	1	71.5193	0	4.44898	0	0	0
24.1588	8	51.0404	0	1	0	21	103	0.7	293	5.3	67	269	176	36	7.7	1	1	1	0	0	104.106	0	7.47222	1	0	0
22.6462	6	43.9915	1	1	1	57	102	0.8	85	5.7	60	205	186	37	7.7	0	0	0	0	1	103.493	0	5.54054	0	0	1
23.2827	7	53.981	0	1	0	30	126	0.9	94	6.2	78	167	99	37	7.7	0	0	0	0	1	91.8774	0	4.51351	0	0	0
27.4001	6	40.0717	1	1	0	15	127	0.9	92	6.8	78	189	108	42	7.7	0	1	0	0	1	101.308	0	4.5	0	0	0
23.6295	8	40.0084	0	0	0	15	90	0.8	87	4.4	60	212	59	70	7.7	0	0	0	0	1	96.9954	0	3.02857	0	0	0
24.5748	6.5	44.982	0	1	0	47	120	0.9	88	6.2	78	252	191	45	7.7	0	0	0	0	1	97.8729	0	5.6	0	0	0
24.7734	7	44.9305	0	1	0	24	110	1	93	4.8	65	211	70	69	7.7	0	0	0	0	1	70.5802	0	3.05797	0	0	0
16.2543	7	32.1	0	1	0	22	111	0.7	80	3	65	140	61	37	7.7	0	1	0	0	1	118.921	0	3.78378	0	0	0
20.8855	0	26.0393	1	0	0	11	98	0.6	84	3.6	48	144	45	66	7.7	0	0	0	0	1	132.281	0	2.18182	0	0	0
21.4063	5.5	35.0694	1	0	0	12	113	0.6	85	3.5	66	125	50	52	7.7	0	0	0	0	1	124.15	0	2.40385	0	0	0
26.2171	6	34.8995	1	0	0	14	108	0.6	80	3.2	65	136	67	54	7.7	0	0	0	0	1	124.298	0	2.51852	0	0	0
18.5327	6	27.9495	1	0	0	29	86	0.6	83	4.8	51	224	48	79	7.7	0	0	0	0	1	130.517	0	2.83544	0	0	0
21.8778	7	31.1108	1	1	0	28	113	1	97	5.1	68	143	104	58	7.7	0	0	0	0	1	77.7756	0	2.46552	0	0	0
21.2346	7	25.9713	1	1	0	13	111	0.8	84	5.5	63	208	100	52	7.7	0	0	0	0	1	117.459	0	4	0	0	0
22.0659	7	55.0522	1	1	0	26	118	0.9	82	5.5	64	156	99	37	7.7	0	0	0	0	1	91.1886	1	4.21622	0	0	0
27.7912	8	53.0192	1	1	0	23	99	1.1	103	5.8	66	219	135	43	7.7	0	1	0	0	1	59.4185	0	5.09302	0	0	0
30.4709	0	47.039	1	1	0	52	140	0.9	151	6.2	89	208	195	29	7.7	1	1	0	1	0	96.4688	0	7.17241	1	0	0
34.152	6	43.9912	1	1	0	30	114	0.8	83	6.6	67	183	165	31	7.6	0	1	0	0	1	103.494	0	5.90323	0	0	0
27.8394	5.5	58.0293	1	1	0	30	135	0.9	74	6.4	85	186	88	57	7.6	0	0	0	1	1	89.3014	1	3.26316	0	1	0
19.2609	7	58.0915	0	1	0	23	126	1.1	104	6.9	75	172	93	63	7.6	0	1	0	0	1	57.3386	0	2.73016	0	0	0
21.1765	7	43.9883	0	1	0	16	110	1	83	5.8	68	157	77	60	7.6	0	0	0	0	1	71.0489	1	2.61667	0	0	0
21.1504	6.5	58.0714	1	0	0	20	102	0.6	86	2.5	59	189	122	42	7.6	0	0	0	0	1	105.627	1	4.5	0	0	1
23.8087	7	71.0307	1	1	0	20	122	1.8	93	6.4	59	221	122	34	7.6	1	1	0	0	0	28.8521	0	6.5	1	0	0
32.9196	5.5	62.0494	1	0	0	31	121	0.7	210	3.7	61	236	219	30	7.6	1	1	0	1	0	97.6517	0	7.86667	0	1	0
18.0989	9	43.9804		1	0	313	111	0.9	113	6.8	79	363	1506	6	7.6	0	1	1	0	1	98.5639	0	60.5	0	0	0
28.7912	6	38.9819	1	1	0	25	135	1	99	6.1	75	190	125	38	7.6	0	0	0	1	1	73.592	0	5	0	1	0
26.6615	6	31.048	0	1	0	261	130	1	87	6.9	77	258	185	43	7.6	0	0	0	0	1	77.81	0	6	0	0	0
23.0522	6	63.9509	1	0	0	20	136	0.7	139	4.8	79	257	372	57	7.6	1	0	0	1	0	96.356	0	4.50877	1	1	1
21.1485	6.5	78.9904	1	1	0	15	112	1	305	3.2	54	237	169	67	7.6	1	1	0	0	0	55.5616	0	3.53731	0	0	0
23.7993	8	25.0496	0	1	0	50	118	1	84	6.5	54	192	129	46	7.6	0	0	0	0	1	81.1586	0	4.17391	0	0	0
25.8136	6	49.9899	1	0	0	25	99	0.6	85	5.5	42	176	74	47	7.6	0	0	0	0	1	111.797	0	3.74468	0	0	0
25.0528	8	47.0102	0	1	0	32	109	0.8	92	6.5	68	181	86	78	7.6	0	0	1	0	1	101.322	0	2.32051	0	0	0
28.327	7	38.0191	1	1	0	43	128	0.9	87	6.4	77	150	200	35	7.6	0	0	0	0	1	102.779	0	4.28571	0	0	0
24.6857	8	31.0024	0	1	0	25	109	0.8	82	4.1	53	151	80	40	7.6	0	1	0	0	1	113.381	0	3.775	0	0	0
25.1066	7	54.9896	1	1	0	65	149	1.1	85	6.6	86	246	140	45	7.6	0	1	0	1	1	58.6017	0	5.46667	0	1	0
27.8389	6	54.9098	1	1	0	32	135	1	89	4.3	86	332	365	43	7.6	0	0	0	0	1	65.8019	1	7.72093	0	0	0
20.5508	8	36.0087	0	0	0	12	93	0.6	88	4.9	54	163	61	60	7.6	0	0	0	0	1	123.334	0	2.71667	0	0	0
27.6042	8	47.9079	0	1	0	75	121	0.8	230	5.3	75	203	188	39	7.6	1	0	0	0	0	100.685	0	5.20513	0	0	0
21.3258	0	34.9507		1	0	26	102	0.9	76	6.9	62	152	149	52	7.6	0	0	0	0	1	105.018	0	2.92308	0	0	0
30.4067	6.5	50.941	1	1	0	27	120	0.9	79	5.5	65	149	125	30	7.6	0	1	0	0	1	93.8605	1	4.96667	0	0	0
26.2015	6	54.9286	1	1	0	68	126	1.1	93	6.8	79	309	161	46	7.6	0	0	0	0	1	58.6268	0	6.71739	0	0	1
26.8417	7.5	50.9797	0	1	0	55	110	0.8	128	4.7	81	201	170	35	7.6	1	1	0	0	0	98.5356	0	5.74286	1	0	0
24.807	7	32.9604	0	1	0	110	135	1	94	6.7	59	221	81	75	7.6	0	0	1	0	1	76.7717	0	2.94667	0	0	0
23.6736	8	37.9482	0	0	0	50	101	0.8	89	5.3	63	207	98	52	7.6	0	0	0	0	1	98.4093	0	3.98077	0	0	0
25.4464	7	39.9186	1	1	0	34	137	1	85	5.2	85	228	216	38	7.6	0	1	1	0	1	73.1094	0	6	0	0	0
28.6984	6	43.99	0	1	0	30	73	1	117	6.4	74	224	180	41	7.6	1	0	1	1	0	71.0481	1	5.46341	1	1	1
24.3779	7	41.9787	1	1	1	50	120	1.2	81	6.3	80	231	105	58	7.6	0	0	0	1	1	57.7935	0	3.98276	0	1	1
27.9964	7	49.9502	1	1	0	39	111	1.1	150	6.1	62	201	226	29	7.6	1	0	0	0	0	60.7133	0	6.93103	0	0	0
23.7035	5	61.0586	1	0	0	42	146	0.7	105	5.9	83	188	182	49	7.6	0	0	0	1	1	98.3337	0	3.83673	0	0	0
25.0276	8	50.0008	0	1	0	41	141	0.8	84	5.8	85	88	190	19	7.6	0	0	0	1	1	99.2155	0	4.63158	0	1	0
26.8884	6	46.0891	0	0	0	14	96	0.8	95	5.1	58	190	87	45	7.6	0	0	0	0	1	92.9395	1	4.22222	0	0	0
23.6666	6.5	58.0621	0	0	0	20	108	0.7	77	4.3	65	210	50	56	7.6	0	0	0	0	1	100.425	0	3.75	0	0	0
21.3383	6.5	50.9411	0	0	0	17	105	0.8	91	3.9	55	194	76	54	7.6	0	0	0	0	1	89.8252	0	3.59259	0	0	0
20.1649	7	28.0404	0	0	0	20	105	0.7	90	5.7	58	160	55	58	7.6	0	0	0	0	1	124.003	0	2.75862	0	0	0
17.985	7	28.0091	0	0	0	37	107	0.7	76	5.2	68	169	75	71	7.6	0	0	1	0	1	124.03	0	2.38028	0	0	0
29.2673	7.5	65.0586	0	0	0	16	121	0.8	108	4	76	239	123	44	7.6	0	0	0	0	1	81.3447	0	5.43182	0	0	0
24.5709	7	55.0587	0	1	0	22	122	1.2	104	6.3	76	250	184	49	7.6	0	0	0	0	1	52.72	0	5.10204	0	0	0
20.4603	8	40.0087	0	1	0	17	115	0.8	83	6.8	67	247	128	48	7.6	0	0	0	0	1	106.43	0	5.14583	0	0	0
22.4446	8	33.038	0	1	0	24	116	1	87	6.8	52	210	122	46	7.6	0	0	0	0	1	76.7298	0	4.56522	0	0	0
22.3008	0	42.0509	1	0	0	45	124	0.7	87	5.4	71	171	116	60	7.6	0	0	0	0	1	112.38	0	2.85	0	0	0
22.4422	4	49.9109	1	0	0	22	136	0.7	95	4.5	84	223	108	45	7.6	0	0	0	0	1	106.344	0	4.95556	0	0	0
26.0597	5.5	68.0408	1	0	0	11	128	0.8	96	4.1	71	184	137	48	7.6	0	0	0	1	1	79.6583	0	3.83333	0	1	0
24.3965	6	30.0206	1	0	0	15	95	0.7	80	5.4	55	189	67	63	7.6	0	0	0	0	1	122.29	0	3	0	0	0
20.1554	6	25.0621	1	0	0	11	92	0.7	85	3.4	59	226	121	59	7.6	0	0	0	0	1	126.625	0	3.83051	0	0	0
23.8635	6.5	44.9484	1	1	0	22	105	0.8	90	5.7	60	203	169	36	7.6	0	1	1	0	1	102.8	0	5.63889	0	0	0
25.8572	6.5	41.0693	1	1	0	16	110	0.9	81	5.5	70	178	121	36	7.6	0	1	0	0	1	100.6	1	4.94444	0	0	0
21.9223	7	61.961	1	1	0	14	104	1.1	78	6	68	201	259	38	7.6	0	0	0	0	1	55.801	0	5.28947	0	0	0
18.1395	0	24.9379	1	1	0	21	113	1.1	91	5.5	64	167	70	44	7.6	0	0	0	0	1	72.3753	0	3.79545	0	0	0
24.4653	4	47.0203	1	1	0	25	119	1	87	6.2	80	128	113	45	7.6	0	0	0	0	1	69.5517	1	2.84444	0	0	0
24.4624	5	42.9799	1	1	0	44	115	1	85	6.6	73	143	112	50	7.6	0	0	0	0	1	71.554	0	2.86	0	0	0
25.669	5.5	44.0604	1	1	0	37	109	1.2	89	6.6	65	183	182	33	7.6	0	0	0	0	1	56.9545	0	5.54545	0	0	0
25.3218	5.83333	36.0298	1	1	0	35	120	0.8	93	6.1	68	185	100	48	7.6	0	0	1	1	1	109.446	0	3.85417	0	1	0
18.6487	9.5	68.0181	1	0	0	15	185	0.7	120	3.8	103	120	69	35	7.5	0	0	0	1	1	93.642	0	3.42857	0	1	0
25.9792	4	40.9683	1	1	0	30	106	0.8	92	6.7	65	158	61	56	7.5	0	1	0	0	1	105.715	0	2.82143	0	0	0
24.5666	8	34.9594	0	0	0	56	115	0.7	83	5.2	78	174	151	45	7.5	0	0	0	0	1	118.12	0	3.86667	0	0	0
23.6253	7	37.0699	1	1	0	34	135	0.7	90	5.4	79	171	93	43	7.5	0	0	1	0	1	114.841	0	3.97674	0	0	0
18.7154	0	29.9298	1	0	0	12	106	0.8	82	4.1	56	210	66	71	7.5	0	0	0	0	1	104.111	0	2.95775	0	0	0
23.9426	7	44.9908	0	1	0	20	106	0.9	88	5	66	199	181	32	7.5	0	0	0	0	1	97.8668	0	6.21875	0	0	0
25.1295	7	29.0391	0	1	0	15	117	1	80	6.5	67	211	100	55	7.5	0	1	0	0	1	78.9158	0	3.83636	0	0	0
24.007	6	44.0904	0	1	0	19	102	1	83	6.9	59	183	326	30	7.5	0	1	0	0	1	70.998	0	6.1	0	0	0
30.8192	0	49.1007	1	1	0	52	121	0.8	99	4.4	75	219	79	58	7.5	1	0	0	1	0	99.8448	1	3.77586	1	1	0
26.8717	7	55.9989	1	1	0	22	131	1	92	5.9	79	188	149	42	7.5	0	0	1	1	1	65.3004	1	4.47619	0	1	0
26.893	6.5	39.0497	1	1	0	66	101	0.7	89	6.2	63	261	128	36	7.5	0	1	0	0	1	113.254	0	7.25	0	0	0
22.6531	4	47.0174	1	0	0	19	123	0.6	93	3.5	80	162	96	60	7.5	0	0	0	0	1	114.156	0	2.7	0	0	0
27.4464	6.5	49.9993	1	1	0	74	140	1	118	6.9	96	229	239	42	7.5	1	0	0	1	0	68.1113	0	5.45238	0	1	0
23.6687	8	39.0205	0	1	0	37	112	0.8	93	6.1	70	219	125	48	7.5	0	1	0	0	1	107.171	0	4.5625	0	0	0
26.8737	8	45.0377	0	1	0	73	115	0.8	82	5.4	80	229	191	58	7.5	0	1	0	0	1	102.736	0	3.94828	0	0	0
24.3088	7	50.0406	1	1	0	31	111	1.1	80	6.7	68	253	186	40	7.5	0	0	0	0	1	60.6748	0	6.325	0	0	0
22.9395	8	53.9405	0	1	0	15	110	1.1	84	6	70	295	143	46	7.5	0	0	1	0	1	59.0352	0	6.41304	0	0	1
29.2338	6	36.0394	0	1	0	45	136	1	84	5	78	206	143	39	7.5	0	0	0	0	1	75.129	0	5.28205	0	0	0
25.4242	7	53.9396	1	1	0	24	132	0.9	91	4.2	72	191	107	36	7.5	0	0	0	1	1	91.9041	0	5.30556	0	0	0
23.3461	6	41.0782	0	1	0	33	106	1	93	6.1	60	229	256	37	7.5	0	0	0	1	1	72.5163	0	6.18919	0	1	0
22.924	0	41.9982	1	0	0	14	99	0.7	136	4.7	60	221	190	57	7.5	1	0	0	0	0	112.422	0	3.87719	0	0	0
24.221	0	41.0309	1	1	1	26	111	0.9	85	5.9	61	213	123	40	7.5	0	0	0	0	1	100.627	0	5.325	0	0	0
18.7721	9	54.9573	1	0	0	15	118	0.7	88	4.4	74	223	125	60	7.5	0	0	0	1	1	102.64	1	3.71667	0	1	0
25.8477	8	47.0393	0	0	0	60	151	0.6	100	5.5	95	158	81	41	7.5	0	0	0	1	1	114.138	0	3.85366	0	0	0
21.2508	8	40.0704	1	1	0	28	100	0.9	86	5.9	60	194	139	42	7.5	0	1	0	0	1	101.309	0	4.61905	0	0	0
19.9433	7	21.9505	0	0	0	5	105	0.7	87	4.1	58	130	52	43	7.5	0	0	0	0	1	129.423	0	3.02326	0	0	0
22.4501	7	36.9901	0	1	0	31	111	1	91	5.7	69	160	217	39	7.5	0	0	0	0	1	74.6289	0	4.10256	0	0	0
21.8221	8	43.05	0	1	0	65	124	0.9	80	6.9	74	128	154	46	7.5	0	0	0	0	1	99.2102	0	2.78261	0	0	0
20.3026	7	44.0203	1	0	0	18	101	0.6	77	5.3	67	150	101	38	7.5	0	0	0	0	1	116.584	0	3.94737	0	0	0
26.3511	0	26.9699	1	0	0	14	91	0.8	87	5.6	58	171	107	44	7.5	0	0	0	0	1	106.299	0	3.88636	0	0	0
28.139	6.5	40.9705	1	1	0	154	127	1.1	84	5.2	81	235	345	31	7.5	0	1	0	1	1	64.6664	0	7.58065	0	1	1
27.1303	7	27.9423	1	1	0	38	119	1	87	6.9	66	175	147	43	7.5	0	0	0	0	1	79.5261	0	4.06977	0	0	0
26.5752	3	52.0425	1	1	0	24	109	1.1	80	5.8	61	142	49	55	7.5	0	0	0	0	1	59.8275	1	2.58182	0	0	0
23.2438	5	47.0193	1	1	0	37	113	0.7	87	5.1	68	167	75	54	7.5	0	1	0	0	1	107.088	1	3.09259	0	0	0
23.0655	6	55.9999	1	1	0	25	136	1	98	4.8	76	230	114	49	7.5	0	0	1	1	1	65.3	0	4.69388	0	1	0
26.4869	8	51.9592	0	1	1	42	134	0.8	95	5.2	83	158	123	51	7.4	0	1	0	1	1	97.86	0	3.09804	0	1	0
26.8154	8	39.9494	1	1	0	16	104	0.9	78	5.5	63	142	71	42	7.4	0	1	0	0	1	101.395	0	3.38095	0	0	0
21.9	7	30.9583	0	1	0	20	110	0.9	93	5.2	57	162	74	66	7.4	0	0	0	0	1	108.005	0	2.45455	0	0	0
30.0102	7	31.9799	1	1	0	24	124	0.8	117	6.8	71	166	187	46	7.4	0	0	0	0	1	112.605	0	3.6087	0	0	0
23.4986	6.5	41.0692	1	1	0	16	107	0.9	88	5	66	212	106	40	7.4	0	0	0	0	1	100.6	0	5.3	0	0	0
24.6823	5	28.9687	1	1	0	19	109	0.9	96	5.1	63	157	57	46	7.4	0	1	0	0	1	109.525	0	3.41304	0	0	0
23.4607	5	31.0475	1	1	0	17	122	1.2	83	5.9	71	232	106	48	7.4	0	1	0	0	1	62.4061	0	4.83333	0	0	0
25.8005	8	31.0619	1	1	0	61	127	0.9	90	5.7	80	221	174	31	7.4	0	0	0	1	1	107.927	0	7.12903	0	1	0
19.0311	8	40.9987	0	1	0	14	99	0.9	69	6.4	60	160	45	46	7.4	0	0	0	0	1	100.65	0	3.47826	0	0	0
30.6678	6	70.9021	1	1	0	28	131	1.7	157	6.1	73	176	89	39	7.4	1	0	0	0	0	30.9462	0	4.51282	1	0	0
26.5238	0	53.9683	1	0	0	79	116	0.6	182	4	60	250	261	39	7.4	1	0	0	0	0	108.716	0	6.41026	1	0	0
23.8681	6.5	39.9313	1	1	0	28	113	1	85	6.7	72	223	202	55	7.4	0	0	0	0	1	73.1029	0	4.05455	0	0	0
24.2456	0	37.0218	1	1	0	20	139	0.9	98	6.5	79	157	135	45	7.4	0	0	0	0	1	103.502	1	3.48889	0	0	0
22.1372	9	25.0375	1	0	0	11	98	0.7	77	4.7	59	170	51	51	7.4	0	0	0	0	1	126.647	0	3.33333	0	0	0
23.1289	7	68.0798	0	1	0	20	141	1.1	86	6	87	178	120	48	7.4	0	1	0	1	1	53.4534	0	3.70833	0	0	0
20.4566	7	68.0298	0	1	0	35	95	1.1	89	5	57	174	91	52	7.4	0	0	0	0	1	53.4722	0	3.34615	0	0	0
25.2347	7.5	52.9992	1	1	0	140	106	1	118	5.8	69	227	367	34	7.4	0	1	1	0	1	66.691	0	6.67647	0	0	0
20.2842	5.33333	31.0306	1	1	0	15	108	0.8	81	6.1	56	129	102	41	7.4	0	0	0	0	1	113.358	0	3.14634	0	0	0
29.8761	6	35.0612	1	1	0	44	128	0.9	85	5.7	67	241	272	31	7.4	0	1	0	0	1	104.937	1	7.77419	0	0	0
22.3008	7.5	48.9207	0	0	0	22	108	0.5	92	3.6	59	166	103	64	7.4	0	0	0	0	1	119.581	0	2.59375	0	0	0
26.4288	6	47.0105	1	1	0	19	86	1.1	91	6.6	60	204	122	38	7.4	0	0	0	0	1	61.9801	0	5.36842	0	0	0
18.9349	6.5	25.9697	0	0	0	17	103	0.8	81	4.9	59	189	45	59	7.4	0	0	0	0	1	107.048	0	3.20339	0	0	0
21.8296	7	42.9592	0	1	0	61	121	0.8	82	3.9	83	210	288	49	7.4	0	0	0	0	1	104.247	0	4.28571	0	0	0
29.8336	5	59.0899	0	0	0	90	121	0.6	69	4.4	72	269	100	61	7.4	0	0	0	0	1	104.874	0	4.40984	0	0	0
23.1206	5	33.0407	1	1	0	18	131	0.8	82	6.5	80	161	305	35	7.4	0	0	0	0	1	111.769	0	4.6	0	0	0
22.5512	7	48.9589	0	0	0	11	95	0.8	84	4.5	43	240	157	44	7.4	0	0	0	0	1	91.0847	0	5.45455	0	0	0
22.8217	6.75	50.0313	0	1	0	22	128	0.9	89	5	87	223	80	57	7.4	0	0	1	0	1	94.4622	0	3.91228	0	0	0
19.4718	6.5	42.9609	1	0	0	9	102	0.7	73	4.8	63	181	77	54	7.4	0	0	0	0	1	111.664	0	3.35185	0	0	0
26.0004	8	37.9804	0	1	0	19	98	1	84	5.6	53	167	84	50	7.4	0	1	1	0	1	74.1116	0	3.34	0	0	0
16.961	8	26.0502	0	0	0	16	105	0.6	89	4.2	56	145	51	65	7.4	0	0	0	0	1	132.27	0	2.23077	0	0	0
30.2296	5	59.0402	1	1	0	42	144	0.9	113	6.1	78	204	158	36	7.4	0	1	0	1	1	88.6695	0	5.66667	0	1	1
20.4596	6	32.9217	0	1	0	19	124	1	97	6.9	69	234	196	65	7.4	0	0	0	0	1	76.7925	0	3.6	0	0	0
23.524	6.5	30.938	1	0	0	10	95	0.7	82	3.9	59	186	46	52	7.4	0	0	0	0	1	121.505	0	3.57692	0	0	0
22.8151	7	49.9291	1	0	0	16	104	0.6	82	4.8	63	202	119	69	7.4	0	0	0	0	1	111.844	0	2.92754	0	0	0
22.328	6	47.9494	1	0	0	11	106	0.8	84	5.7	67	216	106	71	7.4	0	0	0	0	1	91.7329	0	3.04225	0	0	0
23.8797	8	63.0187	0	1	1	35	116	1.1	81	6.2	75	212	99	50	7.4	0	0	0	1	1	55.388	0	4.24	0	1	0
24.2681	6	40.0115	1	1	0	61	116	0.9	94	6.3	74	209	181	35	7.4	0	0	0	0	1	101.351	0	5.97143	0	0	0
24.6066	6	54.9985	1	1	0	67	139	1.1	104	6.4	92	275	270	31	7.4	0	0	0	1	1	58.598	0	8.87097	0	0	0
20.4084	7	70.9598	0	0	0	25	103	0.9	85	5.7	61	217	101	47	7.4	0	0	0	1	1	67.6755	0	4.61702	0	0	0
25.981	7.5	39.0714	0	0	0	15	108	0.8	89	4.3	69	192	94	66	7.4	0	0	0	1	1	97.6359	0	2.90909	0	1	0
18.6095	8	24.04	0	0	0	11	102	0.6	88	4	58	153	44	57	7.4	0	0	0	0	1	134.151	0	2.68421	0	0	0
19.1024	8.5	34.0282	0	0	0	19	104	0.8	81	4.3	64	160	77	40	7.4	0	0	0	0	1	101.157	0	4	0	0	0
22.4528	9	25.9924	0	0	0	8	102	0.7	83	4.2	53	148	48	71	7.4	0	0	0	0	1	125.8	0	2.08451	0	0	0
29.9371	5.5	45.0804	0	1	0	13	127	1.1	90	5	77	256	203	45	7.4	0	0	1	0	1	62.8262	0	5.68889	0	0	0
21.7969	6.5	36.9602	0	1	0	34	128	0.5	91	6.8	69	143	77	61	7.4	0	0	0	0	1	132.152	0	2.34426	0	0	0
21.5908	8	34.0295	0	1	0	14	127	1	90	5.3	56	209	143	46	7.4	0	0	0	0	1	76.1973	0	4.54348	0	0	0
27.6833	9	32.9898	0	1	0	15	128	0.9	84	5.5	57	115	65	36	7.4	0	0	1	0	1	106.475	1	3.19444	0	0	0
18.6496	7	30.0613	1	0	0	10	98	0.6	75	5.4	53	174	45	68	7.4	0	0	0	0	1	128.596	0	2.55882	0	0	0
18.4853	7	27.0294	1	0	0	9	105	0.6	76	4.4	70	149	80	48	7.4	0	0	0	0	1	131.364	0	3.10417	0	0	0
19.4203	0	30.9884	1	0	0	12	107	0.8	99	5.8	61	133	57	51	7.4	0	0	0	0	1	103.34	0	2.60784	0	0	0
22.7035	5.5	50.0321	1	0	0	16	107	0.6	79	3.7	76	217	107	63	7.4	0	0	0	0	1	111.763	0	3.44444	0	0	0
25.8067	6.5	49.0102	1	1	0	20	122	0.8	92	5.2	61	184	63	43	7.4	0	0	0	0	1	99.9083	1	4.27907	0	0	0
22.8004	6.5	35.9883	1	1	0	18	127	1	82	5.6	78	197	95	42	7.4	0	1	0	0	1	75.156	0	4.69048	0	0	0
22.2034	6.5	34.9694	1	1	0	27	103	0.8	119	4.2	56	173	125	59	7.4	0	0	1	0	1	110.265	0	2.9322	0	0	0
18.7302	6.5	23.9914	1	1	0	15	115	0.9	85	4.7	58	207	80	49	7.4	0	0	0	0	1	113.423	0	4.22449	0	0	0
19.9678	6.83333	32.0277	1	1	0	46	126	0.9	91	6.1	74	181	115	41	7.4	0	0	0	0	1	107.197	0	4.41463	0	0	0
24.997	7	40.0206	1	1	0	26	116	0.9	79	5.9	70	217	152	42	7.4	0	0	0	0	1	101.344	0	5.16667	0	0	0
22.3712	7.5	41.9478	1	1	0	17	121	0.8	88	5.5	68	128	78	35	7.4	0	1	0	0	1	104.99	0	3.65714	0	0	0
24.0123	7.5	31.9976	1	1	0	27	120	0.9	86	6.9	71	157	158	39	7.4	0	1	1	0	1	107.22	0	4.02564	0	0	0
26.0074	8	37.9708	1	1	0	33	133	0.9	72	4.9	94	196	215	39	7.4	0	0	0	1	1	102.814	0	5.02564	0	1	0
21.5648	5	50.0621	1	1	0	24	122	1.1	79	5.9	71	198	94	67	7.4	0	1	1	0	1	60.6656	0	2.95522	0	0	0
22.0188	5.5	26.0087	1	1	0	27	103	1	77	6.4	55	206	96	48	7.4	0	1	0	0	1	80.6137	0	4.29167	0	0	0
24.8763	6	47.9618	1	1	1	30	114	1	99	5.9	71	195	75	61	7.4	0	1	0	0	1	69.0932	0	3.19672	0	0	0
23.017	6	57.0194	1	1	0	19	136	1	96	5.1	81	227	123	43	7.4	0	0	1	1	1	64.834	0	5.27907	0	1	0
25.6322	6	51.081	1	1	0	27	103	1	92	5.9	65	180	121	41	7.4	0	0	1	0	1	67.5958	0	4.39024	0	0	0
24.017	8	80.0295	0	0	0	41	109	0.8	133	3.7	56	138	116	33	7.3	1	1	0	0	0	73.2245	0	4.18182	0	0	0
20.0798	4.5	27.0188	1	0	0	12	97	0.7	88	3.8	61	256	85	67	7.3	0	1	1	0	1	124.896	0	3.8209	0	0	0
26.4604	0	62.9921	1	0	0	24	149	0.7	105	4.9	80	229	58	81	7.3	0	0	0	1	1	97.0071	0	2.82716	0	1	0
28.7457	5	53.9895	1	1	0	17	115	1.2	101	6.8	76	184	99	48	7.3	1	0	0	1	0	53.1174	0	3.83333	1	1	1
27.3553	6.5	30.0413	0	0	0	14	113	0.6	72	5.8	61	155	57	53	7.3	0	0	0	0	1	128.614	0	2.92453	0	0	0
24.5198	8	50.0892	0	1	0	15	102	0.9	84	6.1	71	169	119	48	7.3	0	1	0	0	1	94.4238	0	3.52083	0	0	0
25.2214	7	60.0408	1	1	0	31	118	0.8	83	6.9	70	231	244	34	7.3	0	0	0	0	1	92.4592	0	6.79412	0	0	0
28.041	7	53.9585	1	1	0	25	111	1	92	5.1	67	181	74	40	7.3	0	0	0	0	1	66.2431	0	4.525	0	0	0
23.9789	8	46.0904	0	1	0	23	108	1	88	5.1	60	268	717	36	7.3	0	1	0	0	1	70.0075	0	7.44444	0	0	0
22.0037	6	43.0409	1	0	0	17	138	0.7	85	5.8	78	216	216	61	7.3	0	1	0	1	1	111.601	0	3.54098	0	1	0
23.4681	7	43.0901	1	1	0	18	125	0.9	85	4.6	73	199	176	39	7.3	0	0	0	0	1	99.1823	0	5.10256	0	0	0
30.3379	7	39.0204	1	1	0	56	114	1.1	105	6.4	69	259	173	35	7.3	0	1	0	0	1	65.5584	0	7.4	0	0	0
22.1315	7	40.032	1	0	0	17	101	0.6	82	4.5	62	192	105	51	7.3	0	0	0	0	1	119.897	0	3.76471	0	0	0
36.7774	8	42.0104	1	0	0	17	101	0.7	83	3.9	53	180	84	48	7.3	0	0	0	0	1	112.412	0	3.75	0	0	0
24.0846	7	54.0916	1	1	0	27	146	1.1	108	6.9	75	197	106	34	7.3	0	1	1	1	1	58.9725	0	5.79412	0	0	0
32.0158	6	58.0512	1	1	0	41	105	0.9	84	6.3	62	177	170	37	7.3	0	1	0	1	1	89.2877	0	4.78378	0	1	0
24.1993	5	47.9611	1	1	0	36	127	0.8	126	6.2	73	143	71	36	7.3	1	0	1	0	0	100.647	1	3.97222	1	0	0
25.2815	5	55.0404	1	1	0	45	107	0.9	147	6	71	194	305	42	7.3	1	1	0	0	0	91.1962	0	4.61905	0	0	0
25.709	6	47.0798	1	1	0	42	110	0.9	78	6.7	72	155	121	41	7.3	0	0	0	0	1	96.4412	0	3.78049	0	0	0
17.3305	7	22.0173	1	1	0	12	103	1	81	6.1	57	155	92	40	7.3	0	0	0	0	1	82.9059	0	3.875	0	0	0
25.3224	8	49.962	0	1	0	18	101	1.2	95	4.9	63	238	232	48	7.3	0	0	0	0	1	54.6417	0	4.95833	0	0	0
22.2708	5.5	53.9107	1	0	0	24	112	0.7	81	4.1	70	193	141	59	7.3	0	0	1	0	1	103.397	1	3.27119	0	0	0
34.8226	5	39.0916	1	1	0	40	112	1	106	4.7	67	251	321	32	7.3	0	1	1	0	1	73.5353	0	7.84375	0	0	0
29.095	6	42.0586	0	1	0	33	131	1.1	88	6.5	77	159	173	47	7.3	0	0	0	0	1	64.174	0	3.38298	0	0	0
27.1659	6.33333	39.0206		1	0	25	126	0.9	90	6.5	72	197	158	59	7.3	0	0	0	0	1	102.058	0	3.33898	0	0	0
23.6789	5.66667	44.9908	0	1	0	22	132	0.9	88	5.9	73	235	115	59	7.3	0	0	0	0	1	97.8668	0	3.98305	0	0	0
22.5255	5.66667	40.9703	0	1	0	21	100	0.9	101	6.1	58	164	130	51	7.3	0	0	0	0	1	100.67	0	3.21569	0	0	0
26.1157	7	33.0477	0	1	0	28	125	0.9	99	6	65	209	86	76	7.3	0	0	0	0	1	106.432	0	2.75	0	0	0
20.1767	7	31.9708	0	1	0	20	112	1	95	6.8	66	175	75	51	7.3	0	0	0	0	1	77.3072	0	3.43137	0	0	0
19.1448	7	21.9186	0	1	0	24	108	0.9	80	6.7	65	173	77	55	7.3	0	0	0	0	1	115.086	0	3.14545	0	0	0
19.9085	7	52.0184	0	1	0	54	100	1	95	6.5	66	188	150	45	7.3	0	0	0	0	1	67.1521	0	4.17778	0	0	0
31.9664	7.5	33.0395	0	1	0	27	125	0.9	90	6.5	73	209	221	45	7.3	0	0	0	0	1	106.438	0	4.64444	0	0	0
29.5004	8	57.0323	0	1	1	46	108	0.9	83	6.1	66	207	303	31	7.3	0	0	0	0	1	89.929	1	6.67742	0	0	1
25.2485	8.5	36.9689	0	1	0	35	128	0.8	94	6.7	72	149	144	33	7.3	0	1	1	0	1	108.727	0	4.51515	0	0	0
19.5567	7	26.0596	1	0	0	10	93	0.7	69	5.1	58	155	61	57	7.3	0	0	0	0	1	125.741	0	2.7193	0	0	0
19.491	5	22.8981	1	0	0	19	88	0.8	71	5.4	50	119	52	44	7.3	0	0	0	0	1	109.383	0	2.70455	0	0	0
19.7778	5	59.971	1	0	0	24	159	0.6	87	2.7	90	264	81	82	7.3	0	0	0	1	1	104.227	0	3.21951	0	1	0
22.0081	6	35.0084	1	0	0	12	99	0.6	73	5.2	59	134	56	74	7.3	0	0	0	0	1	124.203	1	1.81081	0	0	0
20.2662	6	32.9808	1	0	0	8	103	0.6	87	4.3	56	125	56	53	7.3	0	0	0	0	1	125.985	0	2.35849	0	0	0
25.4055	5	46.0204	1	1	1	32	109	1	93	6.5	72	221	191	40	7.3	0	0	0	0	1	70.0419	1	5.525	0	0	0
26.7657	5.5	46.9604	1	1	0	28	120	0.9	101	6.8	70	213	359	32	7.3	0	1	1	0	1	96.5221	0	6.65625	0	0	0
26.0326	6	47.021	1	1	0	23	109	1.2	95	6.3	67	180	83	46	7.3	0	1	0	0	1	55.7823	0	3.91304	0	0	0
17.6457	6	34.9402	1	1	0	17	104	0.9	84	6	58	182	79	59	7.3	0	1	0	0	1	105.026	0	3.08475	0	0	0
18.8607	6	33.0623	1	1	0	47	106	1	97	5.1	66	210	257	48	7.3	0	1	0	0	1	76.7167	0	4.375	0	0	0
19.4852	8	29.0195	0	0	0	17	99	0.7	92	5	66	132	73	55	7.2	0	0	0	0	1	123.153	0	2.4	0	0	0
23.0796	8	37.9421	0	1	0	15	109	1	94	5.4	60	151	87	31	7.2	0	0	0	0	1	74.1315	0	4.87097	0	0	0
23.0778	8	47.0197	1	0	0	10	108	0.6	85	4.1	55	205	130	43	7.2	0	0	0	0	1	114.154	0	4.76744	0	0	0
21.9607	7	63.9794	0	0	0	25	117	0.7	108	5	69	258	72	34	7.2	0	0	0	0	1	96.3367	0	7.58824	0	0	0
29.096	5	71.922	1	1	0	305	139	1.1	126	5.5	73	158	289	13	7.2	1	1	0	1	0	52.03	0	12.1538	1	1	0
34.3196	6.5	56.0382	0	0	0	60	117	0.6	97	5.6	64	203	125	47	7.2	0	0	0	1	1	107.146	0	4.31915	0	1	0
21.0614	6.5	69.05	1	0	0	41	155	0.6	107	3.5	75	174	141	31	7.2	0	0	0	1	1	97.787	0	5.6129	0	0	0
25.7328	5.5	59.94	1	1	0	50	151	1.1	136	6.7	99	256	169	47	7.2	1	0	1	1	0	56.5989	0	5.44681	0	0	0
26.2032	7	52.0401	1	1	0	30	116	0.9	84	6.3	75	184	146	32	7.2	0	1	0	0	1	93.1386	0	5.75	0	0	0
24.0358	7	66.0095	0	1	0	41	131	1.1	89	6.7	72	180	127	42	7.2	0	1	0	0	1	54.2364	0	4.28571	0	0	0
36.1796	7.5	53.0015	0	1	0	34	123	1.1	86	6.4	74	173	87	65	7.2	0	0	1	1	1	59.4258	0	2.66154	0	1	1
23.8698	7	27.0414	1	1	0	32	117	1	97	6.2	64	192	143	51	7.2	0	0	1	0	1	80.031	0	3.76471	0	0	0
21.79	7	49.9691	0	1	0	24	102	0.9	104	4.5	64	163	91	50	7.2	0	0	0	0	1	94.5035	0	3.26	0	0	0
19.6509	6	30.0793	1	0	0	11	107	0.8	84	4.9	63	163	82	60	7.2	0	1	0	0	1	104.002	0	2.71667	0	0	0
25.6567	0	45.0701	1	1	0	33	109	1.2	93	6.3	73	181	162	35	7.2	0	0	0	0	1	56.552	0	5.17143	0	0	0
26.9568	6	42.0422	1	0	0	13	107	0.7	105	5	61	178	239	36	7.2	0	0	0	0	1	112.387	0	4.94444	0	0	0
22.6533	6	63.0215	1	1	0	23	126	1.2	94	4.6	73	198	140	47	7.2	0	0	0	1	1	49.852	1	4.21277	0	1	0
21.9952	6.5	45.0294	0	1	0	36	110	1	83	6.6	63	213	142	62	7.2	0	0	0	0	1	70.5312	1	3.43548	0	0	0
30.8338	7	32.9807	1	1	0	60	114	1	76	6.3	60	149	254	28	7.2	0	0	0	0	1	76.7607	0	5.32143	0	0	0
30.3979	6	38.9195	0	1	1	60	155	1	262	6.1	84	256	376	32	7.2	1	1	1	1	0	73.6243	0	8	0	0	0
24.9713	6	44.0811	0	1	0	14	129	0.9	91	5.4	77	140	62	47	7.2	0	1	0	0	1	98.4942	1	2.97872	0	0	0
24.7717	6	45.9499	0	1	0	36	129	1	85	6.1	83	201	121	51	7.2	0	0	0	0	1	70.0766	0	3.94118	0	0	0
24.987	5	66.9187	1	0	0	25	134	0.64	96	4.5	74	228	138	54	7.2	0	0	0	1	1	97.1829	0	4.22222	0	1	0
25.0758	5	41.1116	1	0	0	61	126	0.8	91	5.3	72	134	49	55	7.2	0	0	0	0	1	96.2466	0	2.43636	0	0	0
29.4277	8	56.9791	0	0	0	19	138	0.7	86	5.8	69	192	205	32	7.2	0	0	0	0	1	101.192	0	6	0	0	0
25.0569	7.5	49.0096	0	1	0	33	107	0.8	94	5.6	72	206	163	39	7.2	0	0	0	0	1	99.9087	0	5.28205	0	0	0
23.6613	0	39.0705	1	1	0	37	121	0.8	85	5.9	72	191	177	40	7.2	0	1	1	0	1	107.133	0	4.775	0	0	0
20.0668	6	32.9595	1	0	0	11	100	0.7	89	3.7	50	195	67	75	7.2	0	0	0	0	1	119.791	0	2.6	0	0	0
19.6564	6	38.01	1	0	0	12	86	0.9	76	5	42	165	64	73	7.2	0	0	0	0	1	85.3008	0	2.26027	0	0	0
30.9708	7	62.8896	0	1	1	30	147	0.9	97	3.4	85	208	108	50	7.2	0	0	1	1	1	86.304	1	4.16	0	0	0
17.8683	6	26.9983	1	0	0	10	101	0.8	83	5.7	62	159	63	58	7.2	0	0	0	0	1	106.278	0	2.74138	0	0	0
27.3944	0	52.0401		0	0	39	127	0.7	111	5.9	82	145	187	41	7.2	0	0	1	0	1	104.765	1	3.53659	0	0	0
24.3753	4	37.9688	1	1	0	27	110	1	83	6.3	65	228	89	47	7.2	0	0	1	0	1	74.1176	0	4.85106	0	0	0
20.0185	6	34.0583	1	0	0	12	101	0.6	84	4.2	60	160	63	66	7.2	0	0	0	0	1	125.035	0	2.42424	0	0	0
21.4883	7	26.9893	1	1	0	53	111	0.8	82	5.6	69	205	122	45	7.2	0	0	0	0	1	116.622	0	4.55556	0	0	0
21.0317	6.33333	42.0815	0	0	0	19	106	0.7	81	4.4	57	174	65	59	7.2	0	0	0	0	1	112.356	0	2.94915	0	0	0
18.4421	6.5	39.8902	0	0	0	11	104	0.7	84	3.9	67	142	72	51	7.2	0	0	0	0	1	114.099	0	2.78431	0	0	0
23.5892	7	47.9922	0	0	0	15	98	0.7	87	4.3	52	208	71	78	7.2	0	0	0	0	1	107.787	0	2.66667	0	0	0
18.7477	7	32.97	0	0	0	13	103	0.7	80	4.9	55	193	82	73	7.2	0	0	0	0	1	119.783	0	2.64384	0	0	0
25.554	7.5	65.0908	0	0	0	28	122	0.7	93	4.7	71	174	119	49	7.2	0	0	0	0	1	95.5875	0	3.55102	0	0	0
19.4173	8	36.0212	0	0	0	17	103	0.7	89	3.4	60	156	56	45	7.2	0	0	0	0	1	117.243	0	3.46667	0	0	0
19.4372	8	27.9899	0	0	0	34	98	0.7	94	5.2	62	143	83	54	7.2	0	0	0	0	1	124.047	0	2.64815	0	0	0
20.3951	9	40.9797	0	0	0	17	107	0.6	94	5.3	58	204	149	49	7.2	0	0	0	0	1	119.101	0	4.16327	0	0	0
26.4353	7	32.0098	0	1	0	68	111	0.8	98	6.6	64	191	115	44	7.2	0	0	1	0	1	112.581	0	4.34091	0	0	0
28.6773	8	43.0205	0	1	0	54	105	1	80	6.2	59	224	333	45	7.2	0	1	1	0	1	71.5336	0	4.97778	0	0	0
28.3105	8	52.981	0	1	0	41	119	0.8	90	6	78	167	219	28	7.2	0	0	0	0	1	97.1601	0	5.96429	0	0	0
20.6899	7	43.019	1	0	0	13	106	0.7	86	4.6	65	187	125	48	7.2	0	0	0	0	1	111.619	0	3.89583	0	0	0
21.2673	7	51.0515	1	0	0	20	112	0.8	96	5	65	190	67	75	7.2	0	0	0	0	1	89.7555	0	2.53333	0	0	0
21.9298	8	22.0497	1	0	0	14	119	0.7	81	4.9	67	164	38	69	7.2	0	0	0	0	1	129.333	0	2.37681	0	0	0
20.35	3	32.0299	1	0	0	15	91	0.6	83	4.2	46	150	39	56	7.2	0	0	0	0	1	126.829	0	2.67857	0	0	0
22.4675	5.5	48.0515	1	0	0	24	94	0.6	73	4.8	55	189	48	61	7.2	0	0	0	0	1	113.329	1	3.09836	0	0	0
25.064	6	61.0301	1	0	0	34	116	0.7	87	4.7	64	183	85	52	7.2	0	0	0	0	1	98.3534	0	3.51923	0	0	0
22.1065	6.5	48.0418	1	1	0	25	102	1	96	6.6	67	181	117	55	7.2	0	1	1	0	1	69.0544	0	3.29091	0	0	0
26.7469	6.5	39.0398	1	1	0	63	129	0.8	88	6.1	78	197	128	54	7.2	0	0	1	0	1	107.157	0	3.64815	0	0	0
23.2598	7	50.0097	1	1	0	34	116	1	97	6.1	52	189	103	45	7.2	0	0	0	0	1	68.1064	0	4.2	0	0	0
20.2116	8	74.9604	1	1	0	21	133	0.7	137	4.2	67	148	111	40	7.2	1	0	0	1	0	88.0037	0	3.7	0	1	0
23.4737	5	36.9382	1	1	0	19	114	0.9	92	5	64	150	120	39	7.2	0	0	0	0	1	103.562	0	3.84615	0	0	0
19.9295	6	36.0013	1	1	0	38	127	0.8	82	6.1	74	190	172	34	7.2	0	1	0	0	1	109.468	0	5.58824	0	0	0
23.3768	6	20.9502	1	1	0	34	129	1	87	6.4	65	141	77	41	7.2	0	0	0	0	1	83.5297	1	3.43902	0	0	0
26.2215	6	60.978	1	1	0	28	99	0.9	97	5.9	72	210	90	61	7.2	0	0	1	0	1	87.4707	0	3.44262	0	0	0
21.5513	7	46.1107	0	1	0	29	158	0.8	89	6	94	314	63	73	7.1	0	0	0	1	1	101.964	0	4.30137	0	0	0
30.7528	6	50.9298	1	1	0	29	115	1	88	6.7	60	216	102	41	7.1	0	0	0	0	1	67.6676	0	5.26829	0	0	0
24.6531	7	32.988	1	1	0	38	109	0.8	83	6.6	62	250	120	50	7.1	0	1	1	0	1	111.81	0	5	0	0	0
25.852	5	51.9701	1	0	0	17	86	0.7	76	5.6	59	262	152	63	7.1	0	0	0	0	1	104.816	0	4.15873	0	0	0
17.411	6.5	34.9299	1	0	0	21	107	0.6	79	3.7	59	122	51	47	7.1	0	0	0	0	1	124.272	0	2.59574	0	0	0
26.2966	4	47.0006	1	1	1	22	102	1.1	92	6.7	61	223	157	41	7.1	0	0	0	0	1	61.9844	0	5.43902	0	0	0
24.2637	7	58.0588	0	1	0	27	128	0.8	87	6.8	78	253	225	39	7.1	0	0	0	0	1	93.7555	0	6.48718	0	0	0
23.1991	8	45.9189	1	0	0	20	111	0.8	94	5.5	68	219	111	37	7.1	0	0	0	0	1	93.0507	0	5.91892	0	0	0
24.8536	7	34.0415	0	1	0	21	108	0.8	97	6.8	66	201	91	28	7.1	0	0	0	1	1	110.986	1	7.17857	0	1	0
24.7664	6	39.9801	1	0	0	19	93	0.9	92	5.1	60	211	106	44	7.1	0	0	0	0	1	84.1284	0	4.79545	0	0	0
24.5775	8	50.0283	0	0	0	19	109	0.8	93	4.3	57	196	93	42	7.1	0	0	0	0	1	90.403	1	4.66667	0	0	0
26.8668	6	57.0098	1	1	0	64	140	1.1	131	5.9	95	264	163	46	7.1	1	0	0	1	0	57.7759	0	5.73913	0	0	0
25.1538	6.5	33.0599	0	0	0	34	111	0.6	87	5.7	72	279	163	61	7.1	0	0	0	0	1	125.915	0	4.57377	0	0	0
21.19	8	28.9722	1	1	0	16	106	1	81	6.4	62	117	82	64	7.1	0	0	0	0	1	78.9529	0	1.82812	0	0	0
23.8174	7	37.9294	1	0	0	37	105	0.8	84	5.7	59	186	99	47	7.1	0	0	0	0	1	98.4223	0	3.95745	0	0	0
27.2799	4	54.0284	1	0	0	49	176	0.5	86	5.2	99	204	302	31	7.1	0	0	0	1	1	115.367	1	6.58065	0	0	0
28.7698	5.5	35.9317	1	1	0	70	118	0.9	84	6.7	62	238	226	61	7.1	0	0	0	0	1	104.297	0	3.90164	0	0	0
30.1134	8	42.0903	0	1	0	44	112	1.2	92	6	77	240	230	36	7.1	0	1	0	0	1	57.7482	0	6.66667	0	0	1
26.5333	6	54.059	1	1	0	20	120	0.9	91	6.2	80	245	151	45	7.1	0	0	0	0	1	91.8271	0	5.44444	0	0	0
21.7156	3.5	59.9805	1	0	0	28	115	0.9	87	5.8	67	304	311	57	7.1	0	0	0	0	1	73.1015	0	5.33333	0	0	0
22.0445	6	40.0024	1	0	0	8	117	0.6	81	3.5	63	135	77	46	7.1	0	1	1	0	1	119.922	0	2.93478	0	0	0
26.6545	6	37.9778	1	0	0	8	98	0.6	83	5.1	60	177	65	47	7.1	0	0	0	0	1	121.64	0	3.76596	0	0	0
28.3245	5.83333	43.9504	1	0	0	16	101	0.7	88	4.7	64	179	101	59	7.1	0	0	0	0	1	110.891	0	3.0339	0	0	0
30.9283	7.5	45.0891	1	1	0	41	105	1	91	4.6	69	222	301	37	7.1	0	0	1	0	1	70.5016	1	6	0	0	0
28.1767	0	54.922	1	1	0	52	110	1.1	102	6.7	65	175	286	32	7.1	0	1	0	0	1	58.6295	0	5.46875	0	0	0
17.4825	7	22.9796	1	1	0	13	94	0.9	85	5	62	146	66	53	7.1	0	0	0	0	1	114.232	0	2.75472	0	0	0
21.8702	6	39.9002	1	1	0	14	141	0.9	78	6.8	89	146	50	62	7.1	0	0	0	1	1	101.43	0	2.35484	0	0	0
23.7885	6	44.0791	0	1	0	27	111	1.1	79	5.4	67	160	60	42	7.1	0	1	0	0	1	63.2696	0	3.80952	0	0	0
30.1543	8	50.9086	0	1	0	24	127	0.8	102	6.7	77	204	107	44	7.1	0	0	1	0	1	98.5848	0	4.63636	0	0	0
25.5704	6	31.0291	1	1	0	51	112	0.9	86	6.6	60	219	111	43	7.1	0	0	0	0	1	107.952	0	5.09302	0	0	0
26.6516	6	33.9198	1	1	0	75	116	0.9	84	6.8	72	183	114	36	7.1	0	0	0	0	1	105.782	1	5.08333	0	0	0
18.6647	7	32.0591	1	0	0	10	112	0.7	86	4.4	68	167	65	63	7.1	0	0	0	0	1	120.551	0	2.65079	0	0	0
28.7206	7.5	60.9779	0	0	0	31	164	0.7	103	4.6	79	181	81	71	7.1	1	0	0	1	0	98.3894	1	2.5493	0	0	1
22.4902	4	41.9898	1	1	0	28	112	0.9	83	6.5	69	144	140	39	7.1	0	0	0	0	1	99.9519	0	3.69231	0	0	0
22.22	5	64.0092	1	0	0	12	106	0.8	74	4.5	60	255	75	65	7.1	0	0	0	0	1	81.9465	0	3.92308	0	0	0
22.9761	5	26.9909	1	1	0	20	122	1.2	88	6.1	65	191	84	51	7.1	0	0	0	0	1	64.2101	0	3.7451	0	0	0
24.8776	7	55.9326	0	1	0	28	104	1	78	6.6	55	207	71	48	7.1	0	1	0	0	1	65.3309	0	4.3125	0	0	0
26.2771	7	38.0508	1	1	0	38	136	0.8	86	6.3	60	205	104	57	7.1	0	0	0	0	1	107.904	0	3.59649	0	0	0
26.9258	4	55.1017	1	0	0	44	147	0.7	80	4.8	71	198	169	48	7.1	0	0	0	1	1	102.536	0	4.125	0	1	0
23.212	6	34.9407	0	1	0	35	130	0.9	90	6.1	76	211	276	51	7.1	0	1	1	0	1	105.026	0	4.13725	0	0	0
22.1716	7	38.07	0	0	0	25	93	0.7	85	3	62	152	74	55	7.1	0	0	0	0	1	115.567	1	2.76364	0	0	0
20.7814	7	36.9986	0	0	0	34	106	0.7	89	4.9	63	176	53	67	7.1	0	0	0	0	1	116.44	0	2.62687	0	0	0
18.8031	7	36.0402	0	0	0	16	94	0.7	82	4.2	55	160	109	46	7.1	0	0	0	0	1	117.227	0	3.47826	0	0	0
23.7237	8	43.0684	0	0	0	14	105	0.7	82	4.8	64	161	62	51	7.1	0	0	0	0	1	111.58	0	3.15686	0	0	0
18.7415	8	35.9783	0	0	0	26	94	0.7	82	3.9	60	154	47	65	7.1	0	0	0	0	1	117.278	0	2.36923	0	0	0
25.1442	5	54.9799	0	1	0	18	116	0.9	82	6.1	73	184	106	77	7.1	0	1	1	0	1	91.235	0	2.38961	0	0	0
25.592	6	45.0285	0	1	0	24	124	1.1	89	5.5	79	180	222	38	7.1	0	1	0	0	1	62.8491	0	4.73684	0	0	0
28.9077	6.5	34.0016	0	1	0	36	112	0.8	98	6.1	64	197	63	42	7.1	0	0	1	0	1	111.017	0	4.69048	0	0	0
18.5218	6.5	27.0796	0	1	0	17	114	1	78	5.4	65	125	71	55	7.1	0	0	0	0	1	80.0095	0	2.27273	0	0	0
22.0763	7	34.0586	0	1	0	11	107	0.9	82	6.8	60	161	163	41	7.1	0	1	0	0	1	105.679	0	3.92683	0	0	0
27.6685	7	51.002	0	1	0	29	126	1.2	128	6.1	74	190	171	33	7.1	1	0	0	1	0	54.2439	1	5.75758	1	0	1
27.6386	8	55.9899	0	1	0	31	176	0.9	90	6.1	109	175	103	38	7.1	0	0	0	1	1	90.59	0	4.60526	0	0	0
16.2042	7	28.9683	1	0	0	10	99	0.7	78	3.2	56	146	74	62	7.1	0	0	0	0	1	123.197	0	2.35484	0	0	0
20.5493	7	27.9892	1	0	0	10	95	0.6	84	3.4	55	161	47	68	7.1	0	0	0	0	1	130.481	0	2.36765	0	0	0
21.7656	0	30.0694	1	0	0	19	97	0.8	92	5.3	60	195	77	59	7.1	0	0	0	0	1	104.009	0	3.30508	0	0	0
22.2072	3.5	50.028	1	0	0	27	137	0.6	86	5.3	77	209	243	50	7.1	0	1	0	1	1	111.767	0	4.18	0	1	0
23.8333	5	40.0401	1	0	0	13	95	0.9	78	5.6	59	200	75	44	7.1	0	0	0	0	1	84.093	0	4.54545	0	0	0
21.6838	5	28.9603	1	0	0	13	117	0.5	104	4.5	74	196	384	34	7.1	0	0	0	0	1	137.58	0	5.76471	0	0	0
17.7865	5	26.9921	1	0	0	16	106	0.6	82	3	73	137	36	43	7.1	0	1	0	0	1	131.398	0	3.18605	0	0	0
18.4656	6	24.9709	1	0	0	12	96	0.8	81	4.6	49	181	42	56	7.1	0	0	0	0	1	107.802	0	3.23214	0	0	0
23.7802	6.5	37.0719	1	1	0	57	96	1.1	90	6.9	60	234	261	40	7.1	0	0	0	0	1	66.4619	0	5.85	0	0	0
28.352	7	40.9706	1	1	0	59	129	0.9	85	5.7	85	230	232	35	7.1	0	0	0	0	1	100.67	0	6.57143	0	0	0
18.3146	7	39.8914	1	1	0	19	120	1	81	5	67	187	52	76	7.1	0	1	1	0	1	73.1234	0	2.46053	0	0	0
21.6971	7	32.0277	1	1	0	20	115	0.9	87	6.3	61	196	141	38	7.1	0	1	0	0	1	107.197	0	5.15789	0	0	0
23.8077	7	25.9287	1	1	0	27	116	0.81	88	6.2	65	222	126	31	7.1	0	0	0	0	1	116.89	0	7.16129	0	0	1
25.5356	7	52.0609	1	1	0	39	105	0.9	92	5.9	67	188	191	47	7.1	0	1	0	0	1	93.125	0	4	0	0	0
18.5796	8	42.9506	1	1	0	20	96	0.8	68	5.5	54	136	53	51	7.1	0	1	0	0	1	104.253	0	2.66667	0	0	0
18.3371	2.5	41.9299	1	1	0	49	118	1	89	5.7	79	151	87	69	7.1	0	1	1	0	1	72.0837	1	2.18841	0	0	0
25.7159	5	34.1002	1	1	1	47	133	1.1	94	6.5	77	202	208	50	7.1	0	0	1	0	1	67.8639	0	4.04	0	0	0
33.5825	6	47.0488	1	1	0	46	144	1.2	84	5.9	96	197	138	47	7.1	0	0	0	1	1	55.7714	1	4.19149	0	0	1
23.8425	6	41.0213	1	1	0	22	142	1.2	99	6.8	83	189	126	49	7.1	0	0	0	1	1	58.1835	0	3.85714	0	0	0
22.3422	6	30.0097	1	1	0	10	131	0.9	84	5.1	64	223	75	57	7.1	0	0	0	0	1	108.727	0	3.91228	0	0	0
21.5195	6	26.9505	1	1	0	16	106	0.9	80	4.6	59	230	52	71	7.1	0	1	0	0	1	111.089	0	3.23944	0	0	0
21.6268	7	56.9686	0	1	0	41	113	1	96	6.9	69	233	232	33	7	0	0	0	0	1	64.8571	0	7.06061	0	0	1
25.142	6	47.0785	1	1	0	39	122	1	81	5.7	70	271	228	53	7	0	1	1	0	1	69.5233	0	5.11321	0	0	0
22.1959	6.5	62.0091	1	1	0	20	132	1.1	133	4.6	84	205	131	53	7	1	0	1	0	0	55.7822	0	3.86792	0	0	0
26.0283	6	64.0197	0	1	0	92	106	0.8	84	5	69	160	102	27	7	0	1	1	0	1	89.9107	0	5.92593	0	0	0
23.4082	6	44.9581	1	1	0	13	113	1	103	6.9	67	160	151	35	7	0	0	0	0	1	70.5666	0	4.57143	0	0	0
21.7706	8	45.0683	0	0	0	9	116	0.8	84	4.1	79	200	133	44	7	0	0	0	0	1	93.6083	1	4.54545	0	0	0
24.8836	6.5	62.9289	0	0	0	15	104	0.6	107	5.2	62	270	130	48	7	0	1	0	0	1	102.083	0	5.625	0	0	0
28.4663	6	45.9988	0	1	0	24	139	0.9	87	5.5	88	152	94	33	7	0	1	0	0	1	97.1763	0	4.60606	0	0	0
23.0528	6	51.01	1	0	0	51	92	0.6	87	5.3	62	245	399	45	7	0	0	0	0	1	110.998	0	5.44444	0	0	0
25.2695	6	48.0193	1	1	0	52	105	0.9	83	6.7	56	177	183	39	7	0	0	1	0	1	95.8068	0	4.53846	0	0	0
25.1734	7.5	33.0283	0	1	0	19	122	1	90	6.6	65	158	169	56	7	0	0	0	0	1	76.735	0	2.82143	0	0	0
24.0436	7	50.9726	1	1	1	28	120	1.1	97	5	67	229	98	47	7	0	0	1	1	1	60.2789	0	4.87234	0	1	1
27.0274	7	62.0021	0	0	0	106	141	0.6	123	5.9	67	184	160	42	7	0	0	0	1	1	102.75	0	4.38095	0	0	0
26.575	6.5	43.0811	1	1	0	101	105	0.8	90	6.3	71	224	255	44	7	0	0	0	0	1	104.157	0	5.09091	0	0	0
28.6269	4	26.9807	1	0	0	25	116	0.6	80	4.9	63	148	139	31	7	0	0	0	0	1	131.409	0	4.77419	0	0	0
22.3364	6	41.0718	1	1	0	23	104	1.1	87	3.1	66	192	104	38	7	0	1	0	0	1	64.6204	0	5.05263	0	0	0
28.2407	7	46.0003	0	1	0	20	110	1	128	6.2	73	196	630	27	7	1	1	0	0	0	70.0518	0	7.25926	0	0	0
28.7971	7	49.0091	0	1	0	28	111	1	97	6.9	73	184	150	49	7	0	0	0	0	1	68.5868	0	3.7551	0	0	0
22.3692	8	36.0398	0	1	0	15	115	1	90	5.2	59	236	96	63	7	0	0	0	0	1	75.1288	0	3.74603	0	0	0
25.3429	7.33333	29.9992	0	1	0	19	123	1.1	81	5.3	66	161	123	31	7	0	0	0	0	1	69.8473	0	5.19355	0	0	0
27.0126	0	51.9499	1	0	0	28	104	0.7	84	5.5	62	242	135	64	7	0	0	1	0	1	104.831	0	3.78125	0	0	0
22.0187	4	46.091	1	0	0	50	105	0.6	76	5.7	57	169	58	75	7	0	0	0	0	1	114.901	0	2.25333	0	0	0
19.5062	7	30.9712	0	0	0	14	99	0.7	96	4.1	66	221	102	78	7	0	0	0	0	1	121.476	0	2.83333	0	0	0
27.7838	7	50.9784	1	1	0	15	136	0.9	82	6.8	77	175	131	43	7	0	1	1	0	1	93.8359	0	4.06977	0	0	0
21.1681	6	76.009	1	0	0	26	112	0.8	94	4.5	69	176	49	65	7	0	0	0	1	1	75.322	0	2.70769	0	0	0
17.4263	6	27.0016	1	0	0	16	105	0.6	94	5.5	59	161	80	62	7	0	0	0	0	1	131.389	0	2.59677	0	0	0
17.6855	5	36.0202	1	0	0	11	88	0.8	77	5.3	46	178	72	54	7	0	0	0	0	1	99.7512	0	3.2963	0	0	0
22.4844	7	40.0396	0	0	0	18	99	0.8	84	5.6	61	201	59	60	7	0	0	0	0	1	96.9741	0	3.35	0	0	0
25.6567	7	39.9411	0	0	0	21	125	0.6	94	4	76	198	96	50	7	0	0	0	0	1	119.973	0	3.96	0	0	0
24.1843	7	50.9401	0	0	0	14	108	0.6	82	3.8	70	182	105	59	7	0	0	1	0	1	111.053	1	3.08475	0	0	0
27.1879	6.5	52.03	0	1	0	22	117	1.1	71	6	71	191	97	53	7	0	0	0	0	1	59.8328	0	3.60377	0	0	0
20.8993	6.5	50.97	1	0	0	30	110	0.6	96	4.5	70	219	171	46	7	0	0	0	0	1	111.03	0	4.76087	0	0	1
24.9755	7	46.0104	1	0	0	18	108	0.8	89	4.7	65	273	115	44	7	0	0	0	0	1	92.9909	0	6.20455	0	0	0
23.0979	7	42.9693	1	0	0	15	104	0.7	82	4.1	59	156	76	57	7	0	0	0	0	1	111.658	0	2.73684	0	0	0
26.0978	0	42.0775	1	0	0	11	112	0.7	110	3.8	58	199	86	57	7	0	0	0	0	1	112.359	0	3.49123	0	0	0
19.5764	5	49.0908	1	0	0	44	105	0.6	84	4.1	63	252	123	71	7	0	0	0	0	1	112.505	0	3.5493	0	0	0
19.5753	6	33.0719	1	0	0	10	99	0.5	88	4.6	60	127	70	55	7	0	0	0	0	1	133.663	0	2.30909	0	0	0
22.5755	6	29.9885	1	0	0	18	96	0.7	93	4.2	62	172	54	52	7	0	1	0	0	1	122.318	0	3.30769	0	0	0
21.1144	7	43.0022	1	1	0	26	121	1	82	6.7	66	173	101	44	7	0	0	0	0	1	71.5428	1	3.93182	0	0	0
19.7654	7	27.0013	1	1	0	17	106	1.2	67	6.5	64	179	44	73	7	0	0	0	0	1	64.2054	0	2.45205	0	0	0
21.3665	7	23.9579	1	1	0	16	116	0.8	78	6.6	71	187	94	53	7	0	0	0	0	1	119.132	0	3.5283	0	0	0
21.5432	8	29.0108	1	1	0	11	121	0.8	84	5.3	69	143	120	49	7	0	1	1	0	1	114.978	0	2.91837	0	0	0
21.6633	5	35.0203	1	1	0	6	103	1.1	78	6.1	66	223	101	42	7	0	0	0	0	1	67.4266	0	5.30952	0	0	0
24.6111	5.5	43.0492	1	1	0	35	144	1	86	4.5	84	145	109	45	7	0	0	0	1	1	71.5192	0	3.22222	0	0	0
27.2803	6	33.8976	1	1	0	35	133	1	88	6.3	78	183	110	34	7	0	0	0	0	1	76.2679	1	5.38235	0	0	0
22.9397	6	31.0613	1	1	0	30	117	1	85	6.8	65	207	75	46	7	0	0	0	0	1	77.8027	0	4.5	0	0	0
24.5079	6	55.9607	1	1	0	17	111	1.2	106	6.6	71	225	90	74	7	0	0	1	0	1	52.387	0	3.04054	0	0	0
22.9288	7	36.0393	1	0	0	14	123	0.7	95	4.8	64	174	66	57	6.9	0	0	0	0	1	117.228	0	3.05263	0	0	0
15.9567	7	24.9978	1	1	0	52	104	0.9	86	4	64	144	87	32	6.9	0	0	0	0	1	112.624	1	4.5	0	0	0
30.2871	6	25.9587	1	0	0	16	97	0.7	79	5.1	53	158	101	47	6.9	0	0	0	0	1	125.83	0	3.3617	0	0	0
32.4594	6	52.0305	1	0	0	26	138	0.8	96	4.9	71	180	142	56	6.9	0	0	0	1	1	89.1404	0	3.21429	0	1	0
23.2466	8	32.9101	0	0	0	26	111	0.7	93	5.7	59	168	109	47	6.9	0	0	0	0	1	119.833	0	3.57447	0	0	0
27.8143	4.5	48.0203	1	1	0	38	123	1.2	95	6.2	75	235	454	35	6.9	0	1	0	0	1	55.3921	0	6.71429	0	0	0
21.4949	6	46.9108	1	0	0	14	123	0.7	85	5.6	65	196	223	56	6.9	0	0	0	0	1	108.608	0	3.5	0	0	0
24.8659	6	58.9513	1	1	0	22	143	0.9	213	5.1	78	167	372	27	6.9	1	0	0	1	0	88.7249	0	6.18519	1	0	1
24.5902	7	45.0215	0	1	0	30	121	1	89	6.7	73	199	157	49	6.9	0	0	0	0	1	70.5351	0	4.06122	0	0	0
21.7314	6	33.9298	1	0	0	17	99	0.6	83	4.8	69	183	53	48	6.9	0	0	0	0	1	125.148	0	3.8125	0	0	0
22.566	5.5	49.0789	1	1	0	20	96	1.2	82	6.9	61	239	130	40	6.9	0	0	0	0	1	54.9817	0	5.975	0	0	0
26.5603	6	36.0886	1	0	0	16	122	0.7	90	5.4	86	195	65	52	6.9	0	0	0	0	1	117.187	1	3.75	0	0	1
36.1923	7	46.0413	0	1	0	74	135	0.9	117	6.6	94	177	162	33	6.9	0	1	0	1	1	97.1473	0	5.36364	0	0	0
28.8933	5	51.9813	1	1	0	87	126	0.9	99	5.8	78	189	150	48	6.9	0	0	1	0	1	93.1771	0	3.9375	0	0	0
24.1608	6	33.0016	0	1	0	17	121	0.9	76	6.9	72	144	65	36	6.9	0	0	0	0	1	106.466	0	4	0	0	0
25.7719	5	54.0599	1	0	0	36	126	0.7	82	5.2	78	247	92	75	6.9	0	0	0	1	1	103.289	0	3.29333	0	0	0
28.6274	7.5	26.012	0	0	0	32	134	0.8	92	5.4	78	207	98	55	6.9	0	0	0	0	1	107.016	0	3.76364	0	0	0
25.0851	7	56.9817	1	1	0	29	132	0.9	108	6.1	77	181	267	39	6.9	0	0	0	0	1	89.961	1	4.64103	0	0	0
23.3467	7.5	53.9995	1	1	0	19	106	1	76	5.1	61	235	118	51	6.9	0	1	0	0	1	66.2241	0	4.60784	0	0	0
24.7965	6.5	40.978	0	1	0	19	148	0.9	82	5.2	89	176	82	63	6.9	0	0	0	1	1	100.665	1	2.79365	0	0	0
17.4561	5	84.948	1	1	0	11	135	0.9	76	4.2	65	153	62	59	6.9	0	0	0	0	1	73.9156	0	2.59322	0	0	0
23.547	5	53.042	1	1	0	60	101	1	101	6.3	61	214	129	44	6.9	0	1	0	0	1	66.671	0	4.86364	0	0	1
24.553	7	40.003	0	1	0	30	121	0.9	87	5.8	66	170	48	57	6.9	0	0	1	0	1	101.357	0	2.98246	0	0	0
28.2144	6	53.0093	1	0	0	24	133	0.7	83	3.9	80	194	156	36	6.9	0	0	0	0	1	104.054	1	5.38889	0	0	0
20.5812	4	65.0095	1	1	0	25	127	1	73	6.9	73	186	90	55	6.9	0	0	1	0	1	61.2953	1	3.38182	0	0	0
19.8876	7	33.9294	1	0	0	12	117	0.7	74	3.3	65	153	74	54	6.9	0	0	0	0	1	118.978	0	2.83333	0	0	0
21.3204	5	44.0909	1	0	0	21	115	0.5	94	4.6	70	185	117	59	6.9	0	0	0	0	1	123.708	0	3.13559	0	0	0
21.1058	5	40.0685	1	0	0	16	99	0.7	87	3.6	55	149	93	55	6.9	0	0	0	0	1	113.956	0	2.70909	0	0	0
27.0359	8	38.9882	1	1	0	29	144	1	84	6.9	914	237	221	45	6.9	0	0	0	1	1	73.5888	0	5.26667	0	1	0
24.6223	5.5	43.0612	1	1	0	59	112	1	94	4.1	66	201	82	43	6.9	0	0	0	0	1	71.5131	0	4.67442	0	0	0
23.1803	6	34.0495	1	0	0	15	90	0.5	97	3.5	63	212	126	54	6.9	0	0	1	0	1	132.749	0	3.92593	0	0	0
28.3119	7	42.9995	0	1	0	36	114	1	88	6.1	72	215	201	47	6.9	0	0	1	0	1	71.5441	1	4.57447	0	0	0
27.0909	5.5	62.0196	1	1	0	36	96	0.9	97	6.5	65	245	141	48	6.9	0	1	1	1	1	86.833	1	5.10417	0	1	0
25.7227	6.5	40.0713	1	1	0	25	118	1.1	85	2.4	69	183	60	77	6.9	0	1	0	0	1	65.0762	0	2.37662	0	0	0
22.653	6.5	44.9903	1	1	0	18	101	1	86	5	62	159	128	39	6.9	0	1	0	0	1	70.5506	0	4.07692	0	0	1
21.1637	6	46.9402	1	0	0	18	90	0.7	78	4	57	228	105	76	6.9	0	0	0	0	1	108.586	0	3	0	0	0
27.0707	6.41667	61.0878	0	1	0	50	108	1	93	6.4	65	201	174	32	6.9	0	0	0	1	1	63.0073	0	6.28125	0	1	0
23.4472	7	23.0916	0	0	0	12	116	0.7	92	4.6	60	187	101	39	6.9	0	0	0	0	1	128.39	0	4.79487	0	0	0
23.3985	5	31.9802	1	0	0	17	98	0.6	97	5.4	59	158	90	52	6.9	0	0	0	0	1	126.874	0	3.03846	0	0	0
24.8301	6	44.1006	1	1	0	103	106	0.9	93	6.6	70	253	179	37	6.9	0	0	1	0	1	98.4807	0	6.83784	0	0	1
29.0614	6.5	55.9898	1	1	0	48	137	1.2	90	6.3	85	154	164	36	6.9	0	1	1	1	1	52.3763	0	4.27778	0	1	0
27.8728	6.5	42.9409	1	1	0	45	179	1	93	6.2	110	240	318	71	6.9	0	1	1	1	1	71.5736	0	3.38028	0	0	0
25.031	6	67.0099	1	1	0	34	97	1.3	174	5.1	51	131	78	46	6.9	1	0	0	1	0	44	0	2.84783	1	1	0
25.8918	7	38.019	0	0	0	13	126	0.8	130	4.4		255	110	64	6.9	1	0	0	0	0	98.3604	0	3.98438	0	0	0
22.9878	8	33.9703	0	1	0	23	107	1	80	6.8	58	177	121	34	6.9	0	0	1	0	1	76.229	0	5.20588	0	0	0
19.5694	6	26.9505	0	0	0	9	100	0.8	79	3.9	55	169	78	63	6.9	0	0	0	0	1	106.313	0	2.68254	0	0	0
17.1882	7	32.0405	0	0	0	23	100	0.7	83	3.7	55	214	40	62	6.9	0	0	0	0	1	120.567	0	3.45161	0	0	0
23.9974	7.5	41.0511	0	0	0	18	98	0.7	91	3.7	58	215	90	60	6.9	0	0	0	0	1	113.172	1	3.58333	0	0	0
23.7531	8	32.0492	0	0	0	14	99	0.9	88	5.2	52	198	81	67	6.9	0	0	0	0	1	88.9484	0	2.95522	0	0	0
22.7899	8	58.0387	0	0	0	16	95	0.6	85	5.5	54	169	186	49	6.9	0	1	0	0	1	105.651	1	3.44898	0	0	0
21.695	8	53.0003	0	0	0	40	102	0.7	86	4.6	65	265	128	66	6.9	0	0	1	0	1	104.061	0	4.01515	0	0	0
19.2574	9	28.0005	0	0	0	35	101	0.6	78	4.8	55	208	144	61	6.9	0	0	0	0	1	130.471	0	3.40984	0	0	0
28.6693	6	48.022	0	1	0	58	105	0.9	145	6.1	64	219	153	44	6.9	1	0	0	0	0	95.805	0	4.97727	0	0	0
21.2939	6.5	47.9798	0	1	0	17	133	1	254	6.9	87	220	112	45	6.9	1	0	0	0	0	69.0845	0	4.88889	1	0	0
23.6551	6.5	36.9803	0	1	0	37	118	1	88	6.8	68	203	179	41	6.9	0	0	1	0	1	74.6341	0	4.95122	0	0	0
25.5228	6.5	28.0306	0	1	0	17	120	0.9	81	4.8	67	165	80	65	6.9	0	0	1	0	1	110.25	0	2.53846	0	0	0
23.4989	6.5	52.9915	0	1	0	24	107	0.9	81	5.3	72	170	127	37	6.9	0	0	0	0	1	92.5183	1	4.59459	0	0	0
31.8928	7	32.9914	0	1	0	22	112	1	100	5.8	57	180	185	36	6.9	0	0	0	0	1	76.7549	1	5	0	0	0
19.5244	7	31.9411	0	1	0	33	109	1	79	6.4	82	142	59	60	6.9	0	1	0	0	1	77.3233	0	2.36667	0	0	0
22.1797	7	56.9602	0	1	0	20	116	0.9	87	6.8	66	170	62	42	6.9	0	0	1	0	1	89.9746	1	4.04762	0	0	0
25.4019	8	36.0505	0	1	0	57	116	1.1	82	5.9	67	184	137	43	6.9	0	1	1	0	1	66.9405	0	4.27907	0	0	0
19.0964	8.5	60.9514	0	1	0	27	104	1	89	5.5	65	270	100	47	6.9	0	1	1	0	1	63.0677	0	5.74468	0	0	0
20.0808	6.5	35.9987	1	0	0	12	102	0.6	94	4.2	66	164	51	53	6.9	0	0	0	0	1	123.342	0	3.09434	0	0	0
22.756	7	57.0121	1	0	1	28	158	0.7	101	5.5	89	199	126	43	6.9	0	0	0	1	1	101.169	0	4.62791	0	0	0
20.714	7.5	35.9805	1	0	0	8	117	0.6	91	4.9	61	189	91	74	6.9	0	0	0	0	1	123.358	0	2.55405	0	0	0
17.9535	0.116667	29.959	1	0	0	17	99	0.7	80	5	61	173	67	54	6.9	0	0	0	0	1	122.343	0	3.2037	0	0	0
20.9376	5	45.0701	1	0	0	11	110	0.7	81	4.5	64	260	57	86	6.9	0	0	0	0	1	110.022	1	3.02326	0	0	0
25.0622	6	37.9076	1	0	0	12	109	0.5	83	3.6	63	186	86	56	6.9	0	0	0	0	1	129.199	0	3.32143	0	0	0
21.5746	6	32.9292	1	0	0	15	98	0.8	86	3.7	61	152	40	58	6.9	0	0	0	0	1	101.941	1	2.62069	0	0	0
22.4815	6	57.0677	1	0	0	14	158	0.7	95	3.9	86	184	56	86	6.9	0	0	0	1	1	101.129	1	2.13953	0	0	1
31.5441	6.5	57.0216	1	1	0	24	148	0.9	105	6.2	71	211	121	39	6.9	0	0	0	1	1	89.9358	0	5.41026	0	1	0
29.1927	7	44.0001	1	1	0	26	106	0.9	91	5.3	55	210	190	32	6.9	0	0	1	0	1	98.5503	0	6.5625	0	0	0
27.8601	7	72.0102	1	1	0	24	133	0.9	131	4.8	68	145	118	53	6.9	1	0	0	1	0	80.948	0	2.73585	0	1	0
22.8452	5.5	45.0291	1	1	0	29	115	0.8	80	6.1	77	191	75	61	6.9	0	1	0	0	1	102.742	0	3.13115	0	0	0
25.3787	5.5	42.009	1	1	0	34	131	1	94	6.4	80	223	203	35	6.9	0	1	0	0	1	72.0437	0	6.37143	0	0	0
26.3518	6	46.9995	1	1	0	40	111	0.8	83	6	68	232	98	40	6.9	0	1	1	0	1	101.329	0	5.8	0	0	0
21.5145	6	46.0799	1	1	0	23	113	1.1	86	6.6	72	189	116	53	6.9	0	0	0	0	1	62.3866	0	3.56604	0	0	0
27.4525	6	40.0605	1	1	0	16	113	0.9	97	5.7	65	170	223	44	6.9	0	1	0	0	1	101.316	0	3.86364	0	0	0
23.8194	6	37.9872	1	1	0	38	146	1	106	4.4	95	198	178	41	6.9	0	0	1	1	1	74.1081	0	4.82927	0	0	0
21.7174	6	22.0203	1	1	0	27	121	1	89	6.5	53	156	73	41	6.9	0	1	1	0	1	82.9042	0	3.80488	0	0	0
21.1225	6	64.9482	1	1	0	21	134	1.1	157	6.6	77	264	225	41	6.9	1	0	0	0	0	54.6423	0	6.43902	0	0	0
21.2932	6.5	32.9992	1	0	0	58	93	0.7	89	4.9	58	129	93	32	6.8	0	0	0	0	1	119.758	0	4.03125	0	0	0
28.8748	6.5	34.0295	0	1	0	76	125	0.9	103	4.7	72	193	159	35	6.8	0	0	0	1	1	105.7	0	5.51429	0	0	0
19.9532	6	33.9996	1	0	0	14	90	0.7	91	4.3	54	162	72	36	6.8	0	0	0	0	1	118.919	0	4.5	0	0	0
30.1691	6	66.0118	0	0	0	32	129	0.6	94	5.9	73	233	78	62	6.8	0	0	0	0	1	99.8964	0	3.75806	0	0	0
27.0707	6.5	36.9901	1	1	0	27	139	0.9	81	6	83	200	172	49	6.8	0	0	0	0	1	103.525	0	4.08163	0	0	0
26.507	7.5	59.9205	0	0	0	15	130	0.6	90	5.2	71	199	65	44	6.8	0	0	0	0	1	104.264	0	4.52273	0	0	0
27.2942	7	57.0097	0	1	0	34	142	1	91	6.4	85	273	260	26	6.8	0	1	0	1	1	64.8384	0	10.5	0	0	1
21.7407	7	43.0019	1	1	0	28	105	0.9	91	5.6	65	201	72	37	6.8	0	0	0	0	1	99.2438	0	5.43243	0	0	0
21.6811	6	30.0789	0	1	0	13	110	0.9	84	6.9	66	139	60	50	6.8	0	0	0	0	1	108.675	0	2.78	0	0	0
27.7777	6	35.01	1	0	0	41	120	0.6	88	4.1	72	190	77	56	6.8	0	0	0	0	1	124.202	0	3.39286	0	0	0
25.7703	6	75.9193	1	0	0	14	112	0.7	83	5	70	176	74	65	6.8	0	0	0	0	1	88.5862	0	2.70769	0	0	0
22.2283	6.83333	62.0081		1	0	25	143	1	103	6	85	196	200	40	6.8	0	0	0	1	1	62.6013	0	4.9	0	0	0
26.4583	7	63.1092	1	0	0	19	104	0.7	102	5.3	57	224	120	62	6.8	0	0	0	0	1	96.9274	0	3.6129	0	0	0
24.9874	8	65.989	1	0	0	15	114	0.7	101	3.2	62	270	66	69	6.8	0	0	0	0	1	94.9863	0	3.91304	0	0	0
24.6177	6	27.0488	1	0	0	17	96	0.7	85	4.7	55	170	84	61	6.8	0	0	0	0	1	124.87	0	2.78689	0	0	0
20.9512	0	27.9897	1	0	0	11	107	0.6	75	5.3	59	141	69	49	6.8	0	0	0	0	1	130.481	0	2.87755	0	0	0
25.6327	8.5	22.0013	0	1	0	9	128	1	82	4.6	64	187	123	37	6.8	0	0	0	0	1	82.9152	0	5.05405	0	0	0
18.0138	7.5	44.991	0	1	0	40	138	1.1	74	6.2	74	246	58	48	6.8	0	0	0	0	1	62.8656	0	5.125	0	0	1
27.1063	5.5	37.9697	1	0	0	19	108	0.6	89	4.8	73	164	85	33	6.8	0	1	1	0	1	121.646	0	4.9697	0	0	0
24.7598	7	50.9802	0	1	0	44	109	1	107	5.5	75	195	165	40	6.8	1	0	0	1	0	67.6436	0	4.875	1	0	0
27.8833	7	39.9885	1	1	0	14	104	1	89	5.1	64	175	85	48	6.8	0	1	1	0	1	73.0735	0	3.64583	0	0	0
20.9555	7	29.9394	1	1	0	32	106	0.8	85	6.9	60	172	41	50	6.8	0	0	1	0	1	114.23	0	3.44	0	0	0
24.2543	6	47.041	1	0	0	21	104	0.7	120	5.5	63	236	193	31	6.8	1	0	1	0	0	108.509	1	7.6129	1	0	0
27.0867	5	47.0605	1	1	0	35	128	1.1	89	5.4	63	218	265	41	6.8	0	1	1	0	1	61.9584	0	5.31707	0	0	0
24.6308	6	34.0007	1	1	0	42	134	0.9	101	5.6	79	174	129	34	6.8	0	0	0	0	1	105.722	0	5.11765	0	0	0
25.3914	6	43.8922	1	1	0	53	114	0.9	94	5.9	76	292	167	49	6.8	0	1	0	0	1	98.625	0	5.95918	0	0	0
27.6587	7	46.9689	1	1	0	65	106	1	90	6.5	65	159	78	38	6.8	0	0	0	0	1	69.5768	0	4.18421	0	0	0
24.3394	7	30.938	1	0	0	10	98	0.7	82	5.1	58	177	41	42	6.8	0	0	0	0	1	121.505	0	4.21429	0	0	0
26.6306	6	66.0178	1	1	0	30	128	0.8	87	6.2	82	201	127	62	6.8	0	0	1	1	1	88.6575	0	3.24194	0	1	0
21.7909	6	34.0422	1	0	0	8	106	0.6	78	4.5	68	153	53	47	6.8	1	0	0	1	0	125.049	0	3.25532	1	0	0
23.9822	6	49.0398	1	0	0	19	98	0.6	88	5.1	56	199	130	48	6.8	0	0	0	0	1	112.545	0	4.14583	0	0	0
21.4525	8	29.96	0	0	0	12	109	0.6	88	4.3	61	183	88	48	6.8	0	0	0	0	1	128.687	0	3.8125	0	0	0
20.9755	6	43.0308	1	0	0	17	94	0.6	96	4.9	56	132	43	47	6.8	0	1	1	0	1	117.398	0	2.80851	0	0	0
16.522	6	30.9501	1	0	0	9	106	0.7	90	4.6	58	188	45	76	6.8	0	0	0	0	1	121.494	0	2.47368	0	0	0
22.7786	7	33.9903	1	1	0	35	114	1	79	6.6	64	215	216	43	6.8	0	1	0	0	1	76.2182	0	5	0	0	0
21.6332	6.5	30		1	0	21	99	0.9	84	5.8	62	191	122	39	6.8	0	0	0	0	1	108.735	0	4.89744	0	0	0
28.035	5	38.9889	0	0	0	21	97	0.7	88	4.3	60	217	114	61	6.8	0	0	0	0	1	114.824	0	3.55738	0	0	0
19.9572	6	47.0809	0	0	0	19	100	0.7	77	5.2	60	198	152	46	6.8	0	0	0	0	1	108.479	0	4.30435	0	0	0
23.2358	7	46.0013	0	0	0	20	119	0.7	95	4.6	67	252	115	50	6.8	0	0	0	0	1	109.305	0	5.04	0	0	0
23.5735	7	44.9396	0	0	0	21	99	0.5	78	4.7	64	152	48	46	6.8	0	0	0	0	1	122.972	0	3.30435	0	0	0
20.1585	7	38.0811	0	0	0	13	92	0.8	84	5.7	62	224	91	42	6.8	0	0	0	0	1	98.3175	0	5.33333	0	0	0
20.4616	7	29.9294	0	0	0	29	111	0.7	83	4	64	194	63	70	6.8	0	0	0	0	1	122.369	0	2.77143	0	0	0
24.7643	8	37.0718	0	0	0	17	120	0.7	87	4.6	70	189	95	56	6.8	0	0	0	0	1	116.38	0	3.375	0	0	0
24.538	6	49.0306	0	1	0	20	110	0.9	87	5.8	62	198	71	48	6.8	0	0	1	0	1	95.1286	0	4.125	0	0	0
21.5065	6	45.0121	0	1	0	33	133	0.9	97	5.6	78	172	118	46	6.8	0	0	0	0	1	97.8522	1	3.73913	0	0	0
26.1358	7	49.9306	0	1	0	28	105	0.9	80	6.5	62	243	103	45	6.8	0	0	0	1	1	94.5291	1	5.4	0	1	0
22.8989	7	29.9495	0	1	0	35	103	0.9	80	4.6	60	155	63	69	6.8	0	1	1	0	1	108.773	0	2.24638	0	0	0
18.9178	7	25.9801	0	1	0	17	111	1	108	5.6	67	169	52	77	6.8	0	0	0	0	1	80.6299	0	2.19481	0	0	0
17.0277	7	56.9283	0	1	0	12	99	0.9	104	4.5	63	230	54	51	6.8	0	0	0	0	1	89.9948	0	4.5098	0	0	0
26.163	7.5	47.9415	0	1	0	49	123	0.9	95	6.3	71	219	269	48	6.8	0	0	0	0	1	95.8592	1	4.5625	0	0	0
27.4239	7.5	58.9202	0	1	0	17	131	1	151	6.1	81	202	131	64	6.8	1	0	1	1	0	63.9741	0	3.15625	1	1	1
23.0343	8	36.928	0	1	0	11	105	0.9	78	6	57	137	72	39	6.8	0	1	0	0	1	103.57	0	3.51282	0	0	0
19.3354	10	39.0204	0	1	0	12	128	0.9	98	5.7	80	204	65	43	6.8	0	1	0	0	1	102.059	0	4.74419	0	0	0
21.3369	7	34.0095	1	0	0	11	111	0.8	101	5.5	73	197	56	59	6.8	0	0	0	0	1	101.17	0	3.33898	0	0	0
19.7523	8	29.9979	1	0	0	20	99	0.8	81	3.4	61	192	80	48	6.8	0	0	0	0	1	104.062	0	4	0	0	0
22.1167	8	53.9578	1	0	0	17	117	0.7	83	5.3	72	264	163	60	6.8	0	0	1	1	1	103.363	0	4.4	0	1	0
23.5468	4	45.9398	1	0	0	20	108	0.8	81	4.5	66	148	140	41	6.8	0	0	0	0	1	93.037	1	3.60976	0	0	0
18.9807	4	52.099	1	0	0	13	109	0.6	66	5.4	71	158	52	66	6.8	0	0	0	0	1	110.153	0	2.39394	0	0	0
20.2603	5	39.0406	1	0	0	19	105	0.7	88	4.1	63	149	63	49	6.8	0	0	0	0	1	114.782	0	3.04082	0	0	0
24.4646	5.5	24.9189	1	0	0	8	110	0.7	78	4.6	69	131	54	45	6.8	0	0	0	0	1	126.752	0	2.91111	0	0	0
21.524	6	37.9691	1	0	0	24	106	0.7	93	4.7	58	203	92	68	6.8	0	0	0	0	1	115.649	0	2.98529	0	0	0
22.638	6	32.9882	1	0	0	27	112	0.6	95	4.8	64	289	86	70	6.8	0	0	0	0	1	125.979	0	4.12857	0	0	0
17.8395	10	23.9608	1	1	0	26	117	0.9	85	6.1	64	175	84	48	6.8	0	1	0	0	1	113.447	1	3.64583	0	0	0
25.5621	6.5	44.9601	1	1	1	40	105	1.1	95	5.9	68	206	211	40	6.8	0	1	0	0	1	62.8793	0	5.15	0	0	1
21.7844	6.5	42.98	1	1	0	57	119	0.8	78	6.5	74	269	132	73	6.8	0	0	0	0	1	104.231	0	3.68493	0	0	0
22.0031	6.5	28.9283	1	1	0	22	112	1	88	6.2	64	152	105	49	6.8	0	0	0	0	1	78.9772	0	3.10204	0	0	0
20.1261	7	35.9883	1	1	0	18	105	1.1	85	6.1	55	133	82	34	6.8	0	0	0	0	1	66.9697	1	3.91176	0	0	0
21.397	7	30.9101	1	1	0	18	102	1	79	6.7	61	152	93	45	6.8	0	0	0	0	1	77.8854	0	3.37778	0	0	0
25.0819	7	29.0182	1	1	0	21	123	1	78	6.3	65	164	109	34	6.8	0	1	1	0	1	78.9274	0	4.82353	0	0	0
21.5593	7	25.8995	1	1	0	17	136	1.04	78	6.5	82	119	129	28	6.8	0	0	0	0	1	76.9364	0	4.25	0	0	0
19.7291	7	63.0289	1	1	0	28	122	0.9	87	6.5	77	212	375	42	6.8	0	1	1	1	1	86.2196	0	5.04762	0	1	1
26.1896	7	51.0224	1	1	0	24	102	0.8	88	6.3	73	187	94	42	6.8	0	0	0	0	1	98.5061	0	4.45238	0	0	0
25.8131	4	43.0401	1	1	1	58	162	0.8	180	6.9	96	242	210	40	6.8	1	0	1	1	0	104.187	0	6.05	1	1	1
26.6015	4	38.0089	1	1	0	51	113	1.1	92	6.2	71	197	178	40	6.8	0	1	1	0	1	66.0259	0	4.925	0	0	0
20.1513	5	42.0224	1	1	0	173	127	0.9	206	3.5	71	137	50	38	6.8	1	0	0	0	0	99.929	0	3.60526	1	0	0
22.4474	5	41.942	1	1	0	20	115	1	80	6.3	72	205	96	38	6.8	0	0	0	0	1	72.0776	0	5.39474	0	0	0
22.8805	5	31.038	1	1	0	13	96	0.8	83	5.5	53	147	72	49	6.8	0	1	0	0	1	113.352	0	3	0	0	0
26.3843	5	64.0195	1	1	0	27	129	0.9	88	6.1	86	225	111	60	6.8	0	0	1	1	1	85.6217	0	3.75	0	1	0
24.4403	5	56.9796	1	1	0	27	101	1	134	6	61	164	197	38	6.8	1	0	0	1	0	64.8521	1	4.31579	1	0	0
23.116	5.5	59.0794	1	1	0	17	135	1.1	85	6.5	86	261	104	48	6.8	0	1	0	0	1	56.9421	1	5.4375	0	0	0
25.669	5.5	58.0273	1	1	0	18	140	0.8	95	5.6	87	256	133	46	6.8	0	1	0	1	1	93.7762	0	5.56522	0	0	0
22.5597	6	46.972	1	1	0	24	107	1	90	6.4	68	215	102	54	6.8	0	0	1	0	1	69.5753	0	3.98148	0	0	0
26.7567	6	40.0405	1	1	0	27	130	1	97	6.4	77	204	118	65	6.8	0	0	0	0	1	73.0468	0	3.13846	0	0	0
21.8192	6	30.9892	1	1	0	25	109	1	82	6.3	63	169	123	44	6.8	0	0	1	0	1	77.8421	1	3.84091	0	0	0
28.0018	8	64.0113	0	0	0	47	129	0.6	236	4.3	61	252	218	43	6.7	1	0	0	0	0	101.31	0	5.86047	0	0	0
24.9295	6	40.9989	1	0	0	26	118	0.6	75	4.5	60	149	183	53	6.7	0	0	0	0	1	119.085	0	2.81132	0	0	0
21.5043	6	61.0315	1	0	1	43	129	0.8	145	4.5	63	151	84	52	6.7	1	0	0	1	0	83.6787	0	2.90385	0	1	1
20.1519	6	63.0211	1	1	0	16	117	0.7	91	6.2	63	172	130	36	6.7	0	0	0	0	1	95.7028	0	4.77778	0	0	0
24.4452	6.5	46.0724	1	1	1	27	133	0.8	96	6	71	197	136	55	6.7	0	1	1	0	1	101.992	0	3.58182	0	0	1
22.5934	6	42.9321	1	1	0	27	116	0.8	72	5.9	74	153	90	44	6.7	0	1	0	0	1	104.266	0	3.47727	0	0	0
23.9224	7	57.0416	0	1	0	28	116	0.9	89	6.9	69	215	270	33	6.7	0	0	0	0	1	89.9232	0	6.51515	0	0	0
22.5835	8	41.0006	1	1	0	105	114	1	88	5.2	62	242	123	56	6.7	0	1	1	0	1	72.5558	0	4.32143	0	0	0
27.2378	5.5	57.9591	1	1	0	30	67	1.1	132	5	148	245	99	53	6.7	1	0	0	1	0	57.3919	0	4.62264	0	0	0
24.4367	6	34.97	0	1	0	42	133	0.9	90	6	81	161	145	36	6.7	0	0	0	0	1	105.004	0	4.47222	0	0	0
28.7604	7.5	40.0513	0	1	0	28	109	0.8	88	4.8	58	224	271	35	6.7	0	0	0	0	1	106.398	0	6.4	0	0	0
24.2046	6	41.0519	1	0	0	33	85	0.8	94	5.2	61	194	149	33	6.7	0	0	0	0	1	96.287	0	5.87879	0	0	0
23.399	6	54.9882	1	1	0	27	112	0.9	104	4.8	79	277	139	41	6.7	0	0	0	0	1	91.2296	0	6.7561	0	0	0
21.4932	6	48.029	0	1	0	25	126	0.9	75	6.6	80	161	157	39	6.7	0	0	1	0	1	95.8003	0	4.12821	0	0	0
20.7511	10	23.9803	0	0	0	12	97	0.6	80	3.7	53	183	107	59	6.7	0	0	0	0	1	134.208	0	3.10169	0	0	0
23.7751	5	75.8999	0	1	0	30	133	1.1	98	6.6	79	192	95	48	6.7	0	0	0	0	1	50.5962	0	4	0	0	0
25.4578	6	34.0509	0	1	0	58	94	0.8	86	6.7	64	196	79	36	6.7	0	0	0	0	1	110.978	0	5.44444	0	0	0
22.3575	8	63.0303	0	0	0	54	126	0.6	95	5.4	67	205	110	60	6.7	0	0	0	1	1	102.011	0	3.41667	0	1	0
25.5932	0	43.9677	1	1	0	27	119	0.9	97	6.1	77	180	105	56	6.7	0	0	0	0	1	98.5727	0	3.21429	0	0	0
27.408	5	44.9505	1	0	0	26	123	0.7	86	5.1	84	161	73	46	6.7	0	0	0	1	1	110.114	0	3.5	0	1	0
20.5479	5	45.9995	1	0	0	15	93	0.7	101	3.7	54	137	99	42	6.7	0	0	0	0	1	109.306	0	3.2619	0	0	0
22.1424	7.33333	49.0207	0	1	0	36	123	0.8	90	6.7	87	297	263	33	6.7	0	1	1	0	1	99.901	0	9	0	0	0
31.1775	7	30.9486	1	1	0	100	146	1.1	92	6.9	84	251	207	42	6.7	0	0	0	1	1	69.383	0	5.97619	0	0	0
25.906	6.5	46.0696	1	1	0	18	168	1	163	6.5	98	279	141	68	6.7	1	0	1	1	0	70.0177	0	4.10294	1	1	0
20.7262	7	41.0692	0	0	0	11	114	0.6	87	2.9	76	193	54	69	6.7	0	0	0	0	1	119.026	0	2.7971	0	0	0
26.1456	7	42.9973	0	1	0	21	115	1.1	89	6.5	65	183	227	32	6.7	0	1	1	0	1	63.7523	0	5.71875	0	0	0
29.6012	6	69.9308	1	0	0	37	174	0.9	114	3.7	91	166	164	49	6.7	0	0	0	1	1	68.1664	1	3.38776	0	1	0
28.5899	6.5	51.9623	0	1	1	22	117	1	96	6	73	187	177	37	6.7	0	0	0	1	1	67.1786	0	5.05405	0	1	0
25.8478	5.33333	48.0311	1	1	0	27	115	1.3	101	5.7	80	173	97	46	6.7	0	1	1	0	1	50.275	0	3.76087	0	0	0
26.8777	5	47.977	1	1	1	83	129	1	89	6.6	74	197	499	28	6.7	0	1	1	0	1	69.0858	0	7.03571	0	0	1
25.9753	7.5	49.9707	0	1	0	103	106	0.9	93	5.4	58	204	130	37	6.7	0	1	0	0	1	94.5025	0	5.51351	0	0	0
20.1853	6.5	23.9714	0	0	0	22	99	0.9	81	5.1	67	185	88	57	6.7	0	0	0	0	1	94.1416	1	3.24561	0	0	0
23.4653	7	37.9406	0	0	0	14	85	0.7	82	4.6	54	125	47	52	6.7	0	0	0	0	1	115.672	0	2.40385	0	0	0
21.7287	7	55	0	0	0	19	108	0.7	83	5.2	60	184	47	77	6.7	0	0	0	0	1	102.609	0	2.38961	0	0	0
22.0677	7.5	38.0923	0	0	0	21	97	0.7	90	4.4	63	245	57	61	6.7	0	0	0	0	1	115.549	0	4.01639	0	0	0
20.8668	8	31.9787	0	0	0	41	102	0.7	83	4.9	61	206	103	62	6.7	0	0	0	0	1	120.62	0	3.32258	0	0	0
27.0447	8	59.0303	0	0	0	67	157	0.7	79	5.6	96	228	109	82	6.7	0	0	0	1	1	99.7448	0	2.78049	0	1	0
22.1597	8.5	27.0013	0	0	0	16	111	0.7	79	5	56	147	108	49	6.7	0	0	0	0	1	124.912	0	3	0	0	0
24.9857	6	60.9798	0	1	0	54	127	1.1	80	5.2	77	221	174	46	6.7	0	0	0	0	1	56.187	1	4.80435	0	0	0
23.0588	6	59.0417	0	1	0	44	102	0.8	92	4.8	61	260	141	39	6.7	0	0	0	0	1	93.1104	0	6.66667	0	0	0
25.6052	6	54.1007	0	1	0	53	110	1.1	103	6.9	75	248	228	54	6.7	0	0	0	0	1	58.9688	0	4.59259	0	0	0
26.6797	6.5	40.988	0	1	0	33	115	0.8	95	6.9	65	171	153	40	6.7	0	0	0	0	1	105.7	0	4.275	0	0	0
23.4196	6.5	33.9881	0	1	0	19	112	0.9	73	5.3	71	151	78	35	6.7	0	0	0	0	1	105.731	0	4.31429	0	0	0
23.9303	7	46.0201	0	1	0	31	129	0.9	84	6	76	188	114	52	6.7	0	1	0	0	1	97.1618	1	3.61538	0	0	0
21.5873	7.5	52.0304	0	1	0	19	128	1	83	5.5	72	167	67	65	6.7	0	0	1	0	1	67.1465	0	2.56923	0	0	0
21.3808	8	36.0077	0	1	0	60	114	1	83	6.5	64	166	82	57	6.7	0	0	0	0	1	75.1457	0	2.91228	0	0	0
21.456	8	31.0298	0	1	0	12	116	1.3	86	6.8	74	235	93	63	6.7	0	0	0	0	1	56.6525	0	3.73016	0	0	0
20.9072	7	49.0107	1	0	0	18	99	0.8	82	5.2	61	225	154	59	6.7	0	0	0	0	1	91.0515	0	3.81356	0	0	0
20.4121	7	30.9483	1	0	0	11	104	0.7	76	5.4	56	166	76	54	6.7	0	0	0	0	1	121.496	0	3.07407	0	0	0
20.4746	7	29.0175	1	0	0	11	110	0.8	93	5.8	58	155	101	47	6.7	0	0	0	0	1	104.781	0	3.29787	0	0	0
21.1621	0	34.0202	1	0	0	64	115	0.6	92	4.8	76	168	91	58	6.7	0	0	0	0	1	125.069	0	2.89655	0	0	0
21.1111	4	39.0908	1	0	0	18	88	0.7	75	3.6	57	181	54	67	6.7	0	0	0	0	1	114.742	0	2.70149	0	0	0
24.1597	4	72.9126	1	0	0	27	148	1	92	4.1	83	205	82	84	6.7	0	0	0	1	1	58.7635	0	2.44048	0	1	0
24.8301	5	58.9599	1	0	0	29	99	0.7	83	4.4	56	201	216	44	6.7	0	0	0	0	1	99.7941	0	4.56818	0	0	0
19.0472	6	38.9811	1	0	0	25	90	0.8	61	4.9	52	279	78	117	6.7	0	0	1	0	1	97.6979	0	2.38462	0	0	0
20.8701	6	31.9405	1	0	0	198	121	0.8	76	4.9	71	144	49	45	6.7	0	0	0	0	1	102.651	0	3.2	0	0	0
21.0039	6	29.9874	1	0	0	12	94	0.7	87	5.3	63	186	101	34	6.7	0	0	0	0	1	122.319	0	5.47059	0	0	0
22.0415	6.5	44.0414	1	1	1	37	103	0.8	93	6.8	64	174	361	30	6.7	0	1	1	0	1	103.457	0	5.8	0	0	1
23.67	7	35.9589	1	1	0	54	115	1	73	6.3	64	244	85	51	6.7	0	1	1	0	1	75.1715	0	4.78431	0	0	0
26.0407	7	29.0589	1	1	0	20	129	1	102	6.7	72	163	138	34	6.7	0	0	0	0	1	78.9048	1	4.79412	0	0	0
20.4959	7	28.9216	1	1	0	24	111	1	92	6.3	67	225	165	61	6.7	0	1	0	0	1	78.9809	0	3.68852	0	0	0
20.7301	8	39.9293	1	1	0	17	97	0.9	95	6.2	64	226	73	63	6.7	0	0	1	0	1	101.409	0	3.5873	0	0	0
21.3344	8	25.0302	1	1	0	25	117	0.9	85	5.8	65	137	92	42	6.7	0	0	0	0	1	112.598	0	3.2619	0	0	0
21.6541	0	52.9984	1	1	0	47	131	1	75	6.4	77	155	83	54	6.7	0	0	0	0	1	66.6914	1	2.87037	0	0	0
25.8918	5	43.0099	1	1	0	40	110	0.8	89	4.7	69	136	191	31	6.7	0	1	1	0	1	104.209	0	4.3871	0	0	1
21.785	5	57.0512	1	1	0	17	137	1	94	5.1	85	120	96	38	6.7	1	0	0	0	0	64.8195	0	3.15789	1	0	0
19.573	5.5	46.0223	1	1	0	24	122	0.9	87	5.8	71	171	87	55	6.7	0	0	0	0	1	97.1603	1	3.10909	0	0	0
27.5645	6	43.0684	1	1	0	16	121	0.8	95	4.3	81	181	257	48	6.7	0	1	0	0	1	104.167	0	3.77083	0	0	0
27.8531	6	42.9774	1	1	0	44	108	1	85	6.9	62	223	112	41	6.7	0	0	0	1	1	71.5553	0	5.43902	0	1	0
26.0159	6	52.0812	1	1	0	42	119	0.8	80	6.2	80	189	149	32	6.7	0	1	0	0	1	97.7761	0	5.90625	0	0	0
23.9339	5	43.0398	1	0	0	31	91	0.7	90	4.5	61	174	91	55	6.6	0	0	0	0	1	111.602	0	3.16364	0	0	0
16.8747	4	43.9501	1	0	0	13	114	0.8	82	5	68	178	96	54	6.6	0	0	0	0	1	94.3465	0	3.2963	0	0	0
24.8501	5	27.9719	1	0	0	15	121	0.6	88	5.5	66	164	93	39	6.6	0	0	0	0	1	130.497	0	4.20513	0	0	0
19.1125	6	45.0094	1	1	0	25	128	0.8	82	6.3	80	203	57	87	6.6	0	0	0	0	1	102.756	0	2.33333	0	0	0
24.8285	0	48.9603	1	0	0	15	127	0.7	71	5.2	73	241	108	63	6.6	0	0	0	0	1	107.056	0	3.8254	0	0	0
30.4099	7	47.99	0	1	0	55	118	0.9	92	5.6	74	207	99	35	6.6	0	0	0	0	1	95.8265	0	5.91429	0	0	0
20.1257	7.5	37.9897	1	0	0	21	94	0.8	84	4.3	49	163	52	57	6.6	0	0	0	0	1	98.3806	0	2.85965	0	0	0
19.1497	7	31.9774	0	0	0	13	101	0.6	85	5.5	51	191	91	58	6.6	0	0	0	0	1	126.876	0	3.2931	0	0	0
24.5487	0	53.9415	1	0	0	23	126	0.6	338	4.1	75	274	630	42	6.6	1	0	0	0	0	108.736	0	6.52381	0	0	0
21.5734	8.5	50.0611	0	0	0	17	102	0.7	113	4.3	59	193	68	89	6.6	0	0	0	0	1	106.231	0	2.16854	0	0	0
24.9928	7.66667	30.9214	0	1	0	29	112	1	89	6.6	65	158	98	38	6.6	0	0	0	0	1	77.8792	0	4.15789	0	0	0
22.9686	6	35.9296	1	1	0	25	107	0.9	74	6.1	64	184	128	40	6.6	0	0	0	0	1	104.299	0	4.6	0	0	0
24.4293	8	43.0314	0	1	0	34	107	0.8	86	6.9	62	166	110	52	6.6	0	0	1	0	1	104.194	1	3.19231	0	0	0
25.1617	6	51.9702	1	0	0	39	141	0.6	130	5.7	89	273	314	52	6.6	1	0	0	1	0	110.252	0	5.25	0	0	0
24.831	6.5	45.0293	0	1	0	18	166	1	374	5.2	99	297	343	40	6.6	1	0	0	1	0	70.5313	0	7.425	1	0	0
18.1277	6	28.9195	1	1	0	20	101	1.1	73	6.1	60	217	115	77	6.6	0	1	1	0	1	70.3791	0	2.81818	0	0	0
27.5362	7	52.9895	1	1	0	35	106	1.2	90	6.8	69	168	144	31	6.6	0	0	0	0	1	53.4919	0	5.41935	0	0	0
23.1669	7.33333	40.9797		0	0	24	97	0.9	86	5.9	59	281	146	62	6.6	0	1	0	0	1	83.5398	0	4.53226	0	0	0
26.2669	7	39.9905	0	1	0	35	135	1.2	84	6.7	81	201	106	47	6.6	0	0	0	0	1	58.6063	0	4.2766	0	0	0
27.3631	5	42.0383	1	1	0	32	157	0.9	85	5.2	108	158	162	39	6.6	0	1	0	1	1	99.9178	0	4.05128	0	0	0
24.193	8	29.9983	0	1	0	35	100	0.9	79	6.7	57	247	226	40	6.6	0	0	0	0	1	108.736	0	6.175	0	0	0
23.8645	7.25	56.9819	0	0	0	20	121	0.8	95	5.6	68	232	113	55	6.6	0	0	0	0	1	86.0932	0	4.21818	0	0	0
23.8787	7.66667	32.023	0	1	0	22	96	1	90	6.6	56	190	124	37	6.6	0	0	1	0	1	77.2789	0	5.13514	0	0	0
26.1415	7	53.97	1	1	0	22	120	1.2	91	6	72	149	136	30	6.6	0	0	0	0	1	53.1247	0	4.96667	0	0	0
28.698	7	49.9913	0	0	0	23	96	0.6	79	4.8	54	214	68	56	6.6	0	0	0	0	1	111.796	1	3.82143	0	0	0
22.9778	7	55.0306	0	1	0	30	156	1	149	4.6	104	168	33	90	6.6	1	0	0	1	0	65.7461	1	1.86667	0	0	0
19.7903	6.66667	30.031	1	0	0	14	101	0.5	84	4.4	62	222	69	72	6.6	0	0	0	0	1	136.549	0	3.08333	0	0	0
24.2215	7	26.9299	0	0	0	8	96	0.5	88	4.8	56	207	63	51	6.6	0	0	0	0	1	139.557	0	4.05882	0	0	0
20.2872	7	29.9111	0	0	0	16	105	0.6	93	4.4	60	163	81	67	6.6	0	0	0	0	1	128.731	0	2.43284	0	0	0
19.5131	6.5	31.9678	1	0	0	14	97	0.7	79	4.9	51	213	53	79	6.6	0	0	0	0	1	120.629	0	2.6962	0	0	0
26.1238	7	53.9598	0	1	0	27	118	0.9	81	6.6	74	231	150	44	6.6	0	0	0	1	1	91.8911	0	5.25	0	1	0
21.3507	6	46.03	1	0	0	16	118	0.7	82	4.2	70	249	116	63	6.6	0	0	0	0	1	109.283	0	3.95238	0	0	0
25.9962	6.5	64.0202	0	0	0	70	119	0.7	96	5.5	63	220	235	41	6.6	0	0	0	1	1	96.3091	0	5.36585	0	1	1
23.8076	8	67.0911	0	1	0	78	163	0.9	91	5.4	94	133	91	41	6.6	0	1	0	1	1	83.794	0	3.2439	0	0	0
20.2812	8	35.9401	1	1	0	12	131	0.9	82	6	71	150	71	37	6.6	0	1	0	0	1	104.291	0	4.05405	0	0	0
20.4726	6	49.0187	1	0	0	26	101	0.7	85	5.7	70	202	179	40	6.6	0	0	0	0	1	107.012	0	5.05	0	0	0
23.6424	6	45.9498	1	0	0	23	110	0.7	76	4.1	62	221	57	73	6.6	0	0	0	0	1	109.344	0	3.0274	0	0	0
21.5968	7	30.0592	1	1	0	34	111	1	83	6	62	164	95	61	6.6	0	0	0	0	1	78.3523	0	2.68852	0	0	0
28.8478	8	60.0808	0	1	0	22	98	0.8	132	6.9	59	188	133	31	6.6	1	1	1	0	0	92.4332	1	6.06452	0	0	0
20.5442	7.33333	32.0201		1	0	62	102	0.9	85	5.8	57	194	118	56	6.6	0	0	0	0	1	107.203	0	3.46429	0	0	0
21.2853	7	42.03	0	0	0	14	108	0.6	90	4	56	169	84	50	6.6	0	0	0	0	1	118.226	0	3.38	0	0	0
27.9629	8	26.9701	0	0	0	16	99	0.7	77	4.5	48	167	133	52	6.6	0	0	0	0	1	124.939	0	3.21154	0	0	0
22.0492	6	32.9696	0	1	0	27	111	1	88	6.4	64	185	139	47	6.6	0	0	1	0	1	76.7667	0	3.93617	0	0	0
27.7092	6	32.0114	0	1	0	19	112	0.9	86	6.5	72	198	87	40	6.6	0	0	0	0	1	107.209	0	4.95	0	0	0
23.5886	6	59.9907	0	1	0	46	144	1.2	116	6.8	93	172	122	51	6.6	0	0	0	1	1	50.9247	1	3.37255	0	1	0
20.9989	6.5	47.03	0	1	0	23	122	0.9	83	6.4	76	168	96	53	6.6	0	0	1	0	1	96.4749	1	3.16981	0	0	0
21.996	7	52.99	0	1	0	19	116	1	77	6.2	82	206	73	61	6.6	0	1	1	0	1	66.6954	0	3.37705	0	0	0
23.9154	7.5	36.0705	0	1	0	23	100	0.8	87	5.8	48	186	71	70	6.6	0	0	0	0	1	109.415	0	2.65714	0	0	0
21.1992	8	40.0423	0	1	0	10	99	0.9	71	5	59	245	60	83	6.6	0	0	0	0	1	101.329	1	2.95181	0	0	0
20.6512	7	49.992	1	0	0	13	105	1	83	5.2	66	236	195	49	6.6	0	0	0	0	1	69.0291	0	4.81633	0	0	0
20.5924	7	35.0014	1	0	0	12	103	0.7	93	4.1	63	165	52	47	6.6	0	0	0	0	1	118.085	0	3.51064	0	0	0
22.4966	7	33.0199	1	0	0	21	100	0.8	76	5.8	60	207	80	83	6.6	0	0	0	0	1	101.876	0	2.49398	0	0	0
24.0076	7	28.9889	1	0	0	7	99	0.6	87	4.1	55	166	88	50	6.6	0	0	0	0	1	129.568	0	3.32	0	0	0
19.3475	7	27.9693	1	0	0	14	104	0.7	82	4.2	54	158	51	62	6.6	0	0	0	0	1	124.065	0	2.54839	0	0	0
27.7639	7	58.018	1	0	0	14	104	0.9	89	4.9	62	248	69	54	6.6	0	0	0	1	1	74.1163	0	4.59259	0	1	0
21.9156	0	43.0305	1	0	0	19	127	0.5	93	3.5	91	180	74	73	6.6	0	0	0	1	1	124.633	0	2.46575	0	0	0
18.6575	4	27.9392	1	0	0	13	99	0.7	80	5.9	55	151	62	55	6.6	0	0	0	0	1	124.091	0	2.74545	0	0	0
22.3811	5	43.0006	1	0	0	16	142	0.6	91	4	92	116	67	43	6.6	0	0	0	1	1	117.423	0	2.69767	0	0	0
24.3228	7	47.9521	1	1	0	29	128	0.8	90	4.9	82	205	106	49	6.6	0	0	0	0	1	100.654	0	4.18367	0	0	0
21.0865	7	40.0119	1	1	0	33	130	1.2	89	5.1	84	153	107	40	6.6	0	0	0	0	1	58.5975	0	3.825	0	0	0
17.4247	7	22.9817	1	1	0	23	105	1	83	5.9	55	141	52	65	6.6	0	0	0	0	1	82.3462	0	2.16923	0	0	0
23.2601	8	62.0308	1	1	0	19	107	0.9	116	6.9	68	140	78	39	6.6	1	1	1	0	0	86.8262	1	3.58974	1	0	0
21.4246	5	83.9211	1	1	0	18	109	1.5	86	4.8	53	175	108	42	6.6	0	1	0	0	1	32.8596	0	4.16667	0	0	0
24.6533	5	52.0302	1	1	0	20	113	1.1	88	6.4	79	172	193	32	6.6	0	0	0	0	1	59.8327	0	5.375	0	0	0
26.3851	6	46.9999	1	1	0	26	122	0.9	85	6.7	64	218	164	38	6.6	0	1	0	0	1	96.4953	0	5.73684	0	0	0
24.9024	6	44.9802	1	1	0	24	111	0.9	85	6.3	69	186	176	41	6.6	0	0	0	0	1	97.8741	0	4.53659	0	0	0
21.1861	6	43.9403	1	1	0	20	135	1	98	6.3	78	187	108	57	6.6	0	0	0	0	1	71.0729	0	3.2807	0	0	0
25.4613	6	40.9576	1	1	0	24	110	0.9	82	6.1	64	189	84	26	6.6	0	0	0	0	1	100.679	1	7.26923	0	0	0
21.3139	6	40.0189	1	1	0	19	108	1	80	5.8	72	157	52	60	6.6	0	1	0	0	1	73.0579	0	2.61667	0	0	0
22.6956	6	37.0197	1	1	0	22	105	1.1	96	6.7	57	205	66	59	6.6	0	0	0	0	1	66.4863	0	3.47458	0	0	0
20.1853	6	22.0506	1	1	0	45	133	0.8	78	5.9	71	156	131	49	6.6	0	0	0	0	1	120.739	1	3.18367	0	0	0
21.5194	6	59.0716	1	1	0	26	112	1.2	92	5.2	63	247	167	35	6.6	0	0	0	0	1	51.2546	0	7.05714	0	0	0
27.1055	3	64.9703	1	0	1	24	124	0.7	132	3	68	248	195	45	6.5	1	0	0	1	0	95.6684	0	5.51111	0	0	0
23.4098	6	45.9988	1	0	0	12	101	0.5	87	4.1	51	117	96	32	6.5	0	0	0	0	1	122.061	0	3.65625	0	0	0
26.1569	8	41.0093	0	1	0	34	103	1	91	6.7	57	177	79	52	6.5	0	0	1	0	1	72.5514	0	3.40385	0	0	0
22.6925	5.5	40.0588	1	1	0	15	115	0.9	88	4.3	61	202	136	37	6.5	0	0	0	0	1	101.317	0	5.45946	0	0	0
27.5829	6	43.9889	1	0	0	15	118	0.7	93	5.3	73	256	89	64	6.5	0	0	0	0	1	110.861	0	4	0	0	0
29.7958	6	42.9497	1	0	0	27	118	0.7	91	4.9	70	157	73	39	6.5	0	0	0	0	1	111.673	0	4.02564	0	0	0
21.9626	7	40.0624	1	1	0	30	142	0.9	88	6.8	92	155	83	40	6.5	0	0	0	1	1	101.314	0	3.875	0	0	0
27.5055	6.5	44.0907	0	1	0	44	132	1	95	6.4	73	195	188	35	6.5	0	1	0	0	1	70.9978	0	5.57143	0	0	0
18.6486	7	40.89	1	0	0	16	111	0.6	81	3.8	70	147	70	45	6.5	0	0	0	0	1	119.176	0	3.26667	0	0	0
25.9142	5.33333	42.0719	0	0	0	17	112	0.7	82	5.5	71	208	157	39	6.5	0	0	0	0	1	112.364	0	5.33333	0	0	0
24.294	6.83333	41.9485		1	0	23	135	1	83	6.5	78	183	147	56	6.5	0	0	1	0	1	72.0743	0	3.26786	0	0	0
23.4477	3	39.11	1	1	0	53	149	1	97	6.3	98	167	241	43	6.5	0	1	1	1	1	73.5258	0	3.88372	0	0	0
25.7188	7	42.03	1	1	0	39	101	1	77	6.9	66	224	117	46	6.5	0	0	0	0	1	72.0331	0	4.86957	0	0	0
22.8524	6	61.0104	1	0	0	23	134	0.7	104	5.1	75	235	150	52	6.5	0	0	0	1	1	98.367	0	4.51923	0	1	0
20.4111	0	63.0717	1	1	0	20	117	1	152	6	70	190	81	56	6.5	1	0	0	0	0	62.1354	0	3.39286	0	0	0
30.9115	7	63.9886	0	1	0	22	116	0.9	196	5.2	69	145	105	35	6.5	1	0	0	0	0	85.6403	0	4.14286	0	0	0
20.6383	8	38.9999	0	0	0	29	97	0.6	76	4.3	63	182	87	67	6.5	0	0	0	0	1	120.769	0	2.71642	0	0	0
28.232	6.33333	60.0301	0	1	0	40	123	0.9	95	4.7	76	203	137	39	6.5	0	0	0	1	1	88.0551	0	5.20513	0	1	0
22.9991	7	52.9279	0	1	0	28	126	0.9	84	5.5	79	220	93	55	6.5	0	1	1	0	1	92.5596	0	4	0	0	0
26.5381	7	55.9105	0	1	0	102	142	1.16	117	5.5	90	205	99	54	6.5	0	0	0	1	1	54.5999	0	3.7963	0	1	0
27.5476	6	34.9708	1	1	0	150	141	0.9	117	6.9	92	224	427	31	6.5	0	0	0	1	1	105.004	0	7.22581	0	0	0
25.0663	7.25	44.0816	1	1	0	32	111	1	84	5.4	62	190	90	54	6.5	0	0	0	0	1	71.0024	0	3.51852	0	0	0
27.4264	3.5	69.0307	1	0	0	26	113	0.7	91	5.8	62	241	161	47	6.5	0	0	0	1	1	92.9783	1	5.12766	0	0	0
21.2639	6.5	50.0384	1	1	0	19	106	0.8	77	5.4	66	220	91	57	6.5	0	0	0	0	1	99.1893	0	3.85965	0	0	1
27.5629	6	43.0088	1	1	0	26	150	0.8	238	5	101	240	141	55	6.5	1	0	0	1	0	104.21	0	4.36364	0	0	0
24.4502	6.5	33.0393	1	1	0	25	111	1	87	6.8	59	194	118	51	6.5	0	0	1	0	1	76.7291	0	3.80392	0	0	0
22.2353	0	43.0623		0	0	27	115	0.7	106	4	71	216	150	32	6.5	0	0	0	1	1	111.585	0	6.75	0	1	0
22.416	6.5	38.97	1	0	0	16	109	0.6	97	3.3	59	167	52	55	6.5	0	0	0	0	1	120.795	0	3.03636	0	0	0
23.8123	7	37.9896	0	1	0	37	97	0.8	78	6.3	59	125	102	37	6.5	0	1	1	0	1	107.95	0	3.37838	0	0	0
23.6128	6	73.9795	1	0	0	20	131	0.8	89	4.9	73	185	115	38	6.5	0	0	0	0	1	76.4036	0	4.86842	0	0	0
24.8013	8	57.0288	0	1	0	42	97	1	89	5.9	58	154	98	37	6.5	0	0	0	0	1	64.8297	0	4.16216	0	0	0
25.3125	7	58.0098	1	1	0	46	131	1.3	103	6.4	76	214	155	38	6.5	0	0	1	1	1	46.8716	1	5.63158	0	1	1
22.6057	9	41.9792	0	1	1	34	108	0.9	102	6.8	70	150	76	57	6.5	0	0	0	0	1	99.9593	0	2.63158	0	0	0
23.8521	6	55.0823	1	1	0	54	124	0.9	78	5.8	83	171	171	38	6.5	0	0	0	0	1	91.1694	0	4.5	0	0	0
23.6864	5	44.0311	1	1	0	20	117	1.1	90	6.1	62	227	63	69	6.5	0	1	1	0	1	63.291	1	3.28986	0	0	0
19.0728	8	38.0281	0	0	0	10	111	0.7	85	4.2	64	244	73	76	6.5	0	0	0	0	1	115.601	0	3.21053	0	0	0
20.5702	6.66667	43.9403	1	0	0	17	87	0.6	86	4.4	60	190	89	58	6.5	0	0	0	0	1	116.65	0	3.27586	0	0	0
22.1014	6.5	70.0196		1	0	22	170	0.9	86	6.1	85	193	60	51	6.5	0	0	0	1	1	82.0879	0	3.78431	0	1	0
22.2213	5.5	33.051	0	0	0	17	108	0.6	100	5.1	65	138	51	62	6.5	0	0	0	0	1	125.923	0	2.22581	0	0	0
19.5036	6	50.0207	0	0	0	27	109	0.5	86	3.2	69	179	62	52	6.5	0	0	0	0	1	118.661	0	3.44231	0	0	0
19.6921	7	29.9712	0	0	0	13	93	0.7	80	3.3	62	199	53	82	6.5	0	0	0	0	1	122.333	0	2.42683	0	0	0
25.6739	7	64.9807	0	0	0	34	130	0.9	116	5.8	72	266	117	62	6.5	0	0	0	0	1	70.5785	0	4.29032	0	0	0
22.3081	8	57.9897	0	0	0	13	150	0.8	84	4.9	83	182	292	36	6.5	0	0	0	1	1	85.4859	0	5.05556	0	0	0
24.9258	6	50.0197	0	1	0	23	112	0.8	90	6.4	67	185	103	41	6.5	0	0	0	0	1	99.2023	1	4.5122	0	0	0
27.2653	6.5	47.0395	0	1	0	20	128	1	77	6.3	60	201	101	48	6.5	0	0	0	0	1	69.5423	0	4.1875	0	0	0
27.1509	6.5	39.9282	0	1	0	49	136	0.8	91	6.8	71	211	198	42	6.5	0	0	0	0	1	106.49	0	5.02381	0	0	0
26.8402	6.5	28.9995	0	1	0	38	105	1.1	86	6.7	53	178	117	34	6.5	0	1	0	0	1	70.3395	0	5.23529	0	0	0
24.3504	7	44.9608	0	1	0	44	125	0.8	106	6.2	74	208	233	31	6.5	0	0	0	0	1	102.791	0	6.70968	0	0	0
20.3566	7	43.0216	0	1	0	26	133	1	82	5.2	83	167	145	39	6.5	0	1	0	0	1	71.533	0	4.28205	0	0	0
23.6342	7	74.9785	0	1	0	24	114	0.8	88	6.8	67	197	182	40	6.5	0	0	0	0	1	83.249	1	4.925	0	0	1
25.3273	7	62.9901	0	1	0	10	117	1.2	78	6.1	70	196	49	58	6.5	0	0	0	0	1	49.863	1	3.37931	0	0	0
23.1795	7	55.0292	0	1	0	14	134	0.9	76	5.1	87	194	87	69	6.5	0	0	0	0	1	91.2034	0	2.81159	0	0	0
25.9844	7.5	34.0598	0	1	0	86	122	1	93	6.3	69	177	157	35	6.5	0	0	0	0	1	76.181	0	5.05714	0	0	0
23.9875	8	37.0286	0	1	0	45	101	0.8	80	6.6	64	173	167	31	6.5	0	0	0	0	1	108.681	0	5.58065	0	0	0
23.7872	9	65.0092	0	1	0	20	161	1	87	5.5	90	204	91	46	6.5	0	0	0	1	1	61.2954	0	4.43478	0	0	0
22.6561	6.5	44.0498	1	0	0	18	120	0.6	82	5.2	61	192	73	64	6.5	0	0	0	0	1	116.56	0	3	0	0	0
18.8324	6.5	28.9998	1	0	0	14	102	0.5	84	3.7	62	172	62	73	6.5	0	0	0	0	1	137.542	0	2.35616	0	0	0
21.3852	7	47	1	0	0	24	87	0.8	95	4.3	53	180	80	73	6.5	0	0	0	0	1	92.3467	0	2.46575	0	0	0
20.4977	7	27.0406	1	0	0	8	110	0.8	84	3.1	59	219	91	66	6.5	0	0	0	0	1	106.246	1	3.31818	0	0	0
24.8139	7	26.0223	1	0	0	33	98	0.8	84	3.9	60	137	57	41	6.5	0	0	0	0	1	107.009	0	3.34146	0	0	0
22.0014	7	61.0004	1	0	0	19	129	0.7	88	4.7	73	234	89	70	6.5	0	0	0	0	1	98.3739	0	3.34286	0	0	0
17.7102	7.5	28.0517	1	0	0	11	99	0.8	80	5	59	146	92	60	6.5	0	0	0	0	1	105.494	0	2.43333	0	0	0
20.779	5	43.8999	1	0	0	25	109	0.7	85	4.8	65	199	62	65	6.5	0	0	0	0	1	110.93	0	3.06154	0	0	0
21.2	5	39.1096	1	0	0	12	95	0.8	83	4.7	53	326	59	77	6.5	0	0	0	0	1	97.6097	0	4.23377	0	0	0
21.8633	5	35.9991	1	0	0	14	102	0.8	81	4.5	56	159	84	46	6.5	0	0	0	0	1	99.766	0	3.45652	0	0	0
20.4555	6	44.0503	1	0	0	12	116	0.7	92	4.1	66	236	82	84	6.5	0	0	0	0	1	110.813	0	2.80952	0	0	0
21.2096	6	32.9674	1	0	0	9	104	0.7	86	5.2	56	178	69	56	6.5	0	0	0	0	1	119.785	0	3.17857	0	0	0
21.7757	7	48.0316	1	1	0	32	112	1	81	6.9	71	204	128	44	6.5	0	0	0	0	1	69.0593	0	4.63636	0	0	0
24.4116	7	36.9584	1	1	0	32	109	0.9	97	5.6	65	192	144	40	6.5	0	1	0	0	1	103.548	0	4.8	0	0	0
23.9496	7	25.98	1	1	0	26	117	1.1	87	6.9	66	168	119	44	6.5	0	1	0	0	1	71.8474	1	3.81818	0	0	0
22.4426	7.5	26.9818	1	1	0	27	98	0.9	77	6.7	58	156	93	54	6.5	0	0	0	0	1	111.065	0	2.88889	0	0	0
31.1282	6	48.9788	1	1	0	35	116	0.7	112	4.6	68	216	177	42	6.5	0	0	1	0	1	105.624	0	5.14286	0	0	0
23.2827	6	41.9886	1	1	0	22	114	1.1	84	5.9	75	173	94	32	6.5	0	1	0	0	1	64.2056	0	5.40625	0	0	0
22.3076	6	38.9911	1	1	0	42	114	1	94	5.9	66	227	246	41	6.5	0	0	1	0	1	73.5873	0	5.53659	0	0	0
15.8044	6	25.0493	1	1	0	17	129	1	77	6	76	144	70	55	6.5	0	0	0	0	1	81.1588	0	2.61818	0	0	0
22.1326	6	52.9613	1	1	0	57	105	1	92	6.9	57	254	143	57	6.5	0	0	0	0	1	66.7088	0	4.45614	0	0	0
20.7931	7	30.8999	0	1	0	11	109	0.8	82	5.7	70	132	55	49	6.4	0	0	0	0	1	113.462	0	2.69388	0	0	0
22.775	5	71.9493	1	1	0	23	121	1.2	130	4.9	71	195	152	34	6.4	1	0	0	1	0	46.8216	1	5.73529	1	1	1
28.3108	6	56.0707	1	1	0	17	116	1	92	5.3	76	212	100	41	6.4	0	0	0	0	1	65.2675	0	5.17073	0	0	0
28.0692	7	38.9311	0	1	0	34	121	0.9	93	4.5	63	175	138	30	6.4	0	0	0	0	1	102.123	0	5.83333	0	0	1
31.0144	6	36.9605	1	1	0	34	123	1.1	93	6.6	74	188	160	35	6.4	0	1	0	0	1	66.5139	0	5.37143	0	0	0
23.6474	8	60.9989	0	1	0	18	136	0.9	94	6.8	60	246	225	32	6.4	0	0	0	1	1	87.4579	0	7.6875	0	1	0
26.8119	4	65.9624	1	0	0	21	123	0.6	94	4.4	71	251	90	62	6.4	0	0	0	1	1	99.9311	0	4.04839	0	1	0
25.5218	6	44.0916	1	0	0	78	131	0.7	89	4.2	85	184	127	40	6.4	0	0	0	0	1	110.781	0	4.6	0	0	0
29.0023	0	36.0013	1	1	0	42	121	1	77	6.7	67	121	111	34	6.4	0	0	0	0	1	75.1491	0	3.55882	0	0	0
24.146	7.5	35.0122	0	1	0	28	103	0.9	81	6.8	62	202	140	41	6.4	0	0	1	0	1	104.973	0	4.92683	0	0	0
20.1439	5	72.9407	1	0	0	12	168	0.8	89	4.6	78	226	68	58	6.4	0	0	0	1	1	76.9631	1	3.89655	0	0	0
28.2611	8	51.9399	0	0	0	18	118	0.6	88	4.4	68	148	68	47	6.4	0	0	0	0	1	110.276	0	3.14894	0	0	0
23.4063	7.5	38.9303	0	0	0	21	112	0.8	93	4.6	61	212	100	65	6.4	0	1	0	0	1	97.7327	0	3.26154	0	0	0
21.624	5.5	64.0618	1	1	0	34	134	0.8	76	5	78	228	56	50	6.4	0	0	0	0	1	89.8841	0	4.56	0	0	0
25.4903	6.5	80.0213	0	1	0	18	137	1	94	6.4	73	174	152	40	6.4	0	0	0	1	1	55.1607	0	4.35	0	1	0
22.4609	0	52.9391	1	0	0	20	113	0.7	95	5.9	69	256	117	66	6.4	0	0	0	0	1	104.105	0	3.87879	0	0	0
23.2971	6	52.0391	1	0	0	14	106	0.7	80	5.6	60	236	81	61	6.4	0	0	0	0	1	104.766	0	3.86885	0	0	0
24.0447	7	63.0295	0	1	0	60	107	1	103	5.1	71	209	126	37	6.4	0	0	0	0	1	62.1538	0	5.64865	0	0	0
24.671	7	46.0123	1	0	0	19	93	0.7	102	3.9	59	194	206	36	6.4	0	0	0	0	1	109.296	0	5.38889	0	0	0
29.4215	7	50.991	1	1	0	22	148	0.9	84	6.5	85	204	118	61	6.4	0	0	0	1	1	93.8276	0	3.34426	0	0	0
21.1102	8	67.0388	0	0	0	26	134	0.8	99	5.7	61	200	58	72	6.4	0	0	0	0	1	80.221	0	2.77778	0	0	0
21.722	6	55.0482	0	0	0	16	107	0.6	89	4.7	63	234	275	40	6.4	0	0	0	0	1	107.894	0	5.85	0	0	0
26.3823	5.5	58.0773	1	1	0	104	129	0.9	140	5.5	82	228	146	38	6.4	1	0	1	1	0	89.2713	0	6	0	1	0
25.5705	6	28.9611	1	1	0	17	107	1.1	82	6.2	53	199	136	43	6.4	0	0	0	0	1	70.3585	0	4.62791	0	0	0
26.2448	6	68.9816	1	1	0	30	133	1.1	85	6.2	82	231	95	54	6.4	0	0	1	0	1	53.1158	0	4.27778	0	0	0
22.0739	6	43.0002	1	0	0	24	96	0.8	91	5.2	56	170	47	49	6.4	0	0	0	0	1	94.9782	0	3.46939	0	0	0
21.9981	7.5	27.9486	1	1	0	23	102	1.1	82	5	62	150	79	38	6.4	0	1	0	0	1	70.8607	0	3.94737	0	0	0
23.1194	6	61.0314	0	1	0	31	108	0.9	85	5.6	68	208	71	52	6.4	0	0	0	0	1	87.4379	0	4	0	0	0
27.5729	6	54.0586	0	1	0	95	120	0.9	89	6.8	79	256	107	51	6.4	0	0	1	0	1	91.8273	0	5.01961	0	0	0
24.5322	8	56.0199	0	1	0	10	148	1.2	84	6.2	92	236	148	37	6.4	0	1	1	1	1	52.3652	0	6.37838	0	0	0
28.0621	8	22.0201	1	1	0	77	111	0.8	77	6.7	49	178	177	35	6.4	0	0	0	0	1	120.765	1	5.08571	0	0	0
24.2018	8	27.0374	1	0	0	13	103	0.7	85	5.3	64	234	166	53	6.4	0	0	0	0	1	124.88	0	4.41509	0	0	0
24.7629	0	29.9784	1	1	0	180	116	1	84	6.8	64	174	110	43	6.4	0	0	0	0	1	78.3968	0	4.04651	0	0	0
22.3491	4	30.081	1	0	0	13	108	0.6	83	5.5	63	204	62	83	6.4	0	0	0	0	1	128.578	0	2.45783	0	0	0
22.4813	6	27.9405	1	0	0	15	101	0.9	78	3.6	53	184	46	81	6.4	0	0	0	0	1	91.553	0	2.2716	0	0	0
26.0271	7	44.9501	1	1	0	79	115	0.9	86	6.8	78	130	110	35	6.4	0	0	0	0	1	97.8948	0	3.71429	0	0	0
23.2084	7	40.9725	1	1	0	23	118	1	83	6.2	70	204	195	63	6.4	0	0	0	0	1	72.5701	0	3.2381	0	0	1
20.6395	7.5	31.091	1	0	0	8	98	0.7	86	5.7	56	151	139	66	6.4	0	0	0	0	1	121.374	0	2.28788	0	0	0
26.1286	7	34.9624	0	1	0	74	115	1.2	90	6.4	72	189	211	30	6.4	0	0	0	0	1	60.7133	0	6.3	0	0	0
24.0047	5	57.0922	1	1	0	21	134	0.8	82	6.2	83	225	92	60	6.4	0	0	1	0	1	94.3942	0	3.75	0	0	0
27.4035	7.5	44.0086	0	1	0	24	108	0.9	93	6	66	215	156	38	6.4	0	1	0	0	1	98.5444	0	5.65789	0	0	0
30.0143	7	55.9992	0	1	0	36	153	1	96	6.7	88	246	111	39	6.4	0	0	0	1	1	65.3003	0	6.30769	0	1	0
20.5506	8	25.0097	0	0	0	16	101	0.8	87	4.8	56	165	41	62	6.4	0	0	0	0	1	107.773	0	2.66129	0	0	0
23.5348	7.5	25.0687	0	0	0	8	99	0.7	39	4.6	57	124	42	50	6.4	1	0	0	0	0	126.619	0	2.48	1	0	0
21.3635	6	40.92	1	1	0	34	140	0.9	85	4.7	80	232	76	65	6.4	0	0	0	1	1	100.706	0	3.56923	0	0	0
22.1871	5	31.0328	1	1	0	36	120	0.9	80	6.4	69	250	255	43	6.4	0	0	0	0	1	107.949	0	5.81395	0	0	0
22.9315	0	67.0318	1	0	0	28	182	0.8	133	5.3	66	253	111	53	6.4	1	0	0	1	0	80.2249	0	4.77358	1	1	0
26.1476	6	36.0392	1	0	0	9	112	0.5	82	4.3	60	127	117	32	6.4	0	0	0	0	1	130.906	0	3.96875	0	0	0
26.8988	6.5	48.1008	1	1	0	27	159	1	87	5.1	96	217	321	43	6.4	0	0	0	1	1	69.0258	0	5.04651	0	0	0
21.2531	0	79.0089	1	0	0	17	115	0.6	95	4.6	62	195	101	47	6.4	0	0	0	0	1	91.1799	0	4.14894	0	0	0
23.6081	7	44.9889	1	0	0	17	87	0.7	88	3.6	57	166	256	30	6.4	0	0	0	0	1	110.085	0	5.53333	0	0	0
22.0981	4	51.0207		0	0	31	148	0.7	141	5.6	81	152	162	31	6.4	1	0	0	1	0	105.518	0	4.90323	0	0	0
20.2989	5.5	33.9499	1	0	0	20	104	0.6	96	5.1	63	178	142	53	6.4	0	0	0	0	1	125.13	0	3.35849	0	0	0
26.3678	6	55.0699	0	0	0	17	130	0.8	82	4.9	67	255	271	52	6.4	0	0	0	0	1	87.2574	0	4.90385	0	0	0
26.26	6	35.9911	1	0	0	14	105	0.7	96	4	61	183	117	48	6.4	0	0	0	0	1	117.267	0	3.8125	0	0	0
20.5934	7	36.9779	0	0	0	14	93	0.7	89	3.6	51	150	73	47	6.4	0	0	0	0	1	116.457	0	3.19149	0	0	0
20.954	7.5	36.0015	0	0	0	24	99	0.6	96	3.7	57	201	61	49	6.4	0	0	1	0	1	123.34	0	4.10204	0	0	0
18.8347	7.5	56.9813	0	0	0	37	114	0.7	72	3.3	67	217	81	67	6.4	0	0	0	0	1	101.191	1	3.23881	0	0	0
19.9242	8	28.9899	0	0	0	10	121	0.7	80	5.2	67	182	68	44	6.4	0	0	0	0	1	123.179	0	4.13636	0	0	0
20.1536	5.5	65.0112	0	1	0	46	136	1	136	6.1	81	176	64	55	6.4	1	0	0	1	0	61.2946	1	3.2	1	1	0
22.6819	6	41.0896	0	1	0	25	135	1.1	89	6.4	87	189	94	36	6.4	0	0	1	0	1	64.6124	0	5.25	0	0	0
24.9499	6	51.9723	0	1	0	26	110	1	82	6.4	61	213	123	51	6.4	0	0	0	1	1	67.1739	1	4.17647	0	1	0
21.9846	6	51.8991	0	1	0	39	103	1.02	93	4.9	61	212	158	43	6.4	0	0	0	0	1	65.6172	0	4.93023	0	0	0
21.9368	6.5	35.9881	0	1	0	41	108	1	87	6.5	61	212	149	46	6.4	0	0	1	0	1	75.1561	0	4.6087	0	0	0
20.9579	7	44.0108	0	1	1	15	109	0.9	87	6.1	71	186	132	45	6.4	0	1	1	0	1	98.5429	0	4.13333	0	0	0
27.8875	7	57.0218	0	1	0	47	107	1.2	81	5.8	73	223	109	37	6.4	0	0	0	1	1	51.998	1	6.02703	0	1	0
25.2244	7.5	34.0507	0	1	0	28	103	0.8	88	4.4	62	195	91	44	6.4	0	0	0	0	1	110.979	0	4.43182	0	0	0
24.0958	7.5	33.0616	0	1	0	140	105	1	88	6.7	64	200	214	43	6.4	0	0	0	0	1	76.7171	0	4.65116	0	0	0
26.0578	6.5	48.9405	1	0	0	14	126	0.6	93	5.6	72	165	57	42	6.4	0	0	0	0	1	112.624	0	3.92857	0	0	0
17.9487	7	31.0209	1	0	0	14	103	0.8	86	5.5	55	154	54	49	6.4	0	0	0	0	1	103.316	0	3.14286	0	0	0
27.0884	0	49.0095	1	0	0	13	103	0.8	75	4.9	65	268	93	48	6.4	0	0	0	0	1	91.0523	0	5.58333	0	0	0
23.4705	0	44.9594	1	0	0	47	95	0.8	96	5.7	58	243	106	62	6.4	0	0	0	0	1	93.68	0	3.91935	0	0	0
18.1007	0	28.9394	1	0	0	9	98	0.8	81	2.8	49	164	77	57	6.4	0	0	0	0	1	104.838	0	2.87719	0	0	0
18.7653	0	27.0322	1	0	0	23	91	0.9	83	4.8	65	156	75	62	6.4	0	0	0	0	1	92.139	0	2.51613	0	0	0
21.4038	5	46.9914	1	0	0	35	94	0.6	100	4	57	229	136	46	6.4	0	0	0	0	1	114.176	0	4.97826	0	0	0
24.7987	5	36.0897	1	0	0	20	104	0.7	78	4.7	56	186	56	55	6.4	0	0	0	0	1	117.186	0	3.38182	0	0	0
23.1473	6	59.9811	1	0	0	17	129	0.7	69	5.2	70	162	143	41	6.4	0	0	0	1	1	99.0808	0	3.95122	0	1	0
21.9041	6.5	48.9705	1	1	0	38	112	0.9	87	6.9	70	234	95	39	6.4	0	0	0	0	1	95.1688	0	6	0	0	1
22.2724	7	46.9776	1	1	0	42	102	0.7	244	4.3	59	184	150	34	6.4	1	1	0	0	0	107.12	0	5.41176	0	0	0
27.3999	7	40.9786	1	1	0	30	140	0.9	86	6	78	184	105	62	6.4	0	1	1	1	1	100.664	1	2.96774	0	0	0
24.778	7	31.0113	1	1	0	22	109	0.8	94	3.6	65	201	141	45	6.4	0	0	0	0	1	113.374	0	4.46667	0	0	0
22.7835	7	30.03	1	1	0	18	106	0.9	84	5.2	65	168	142	37	6.4	0	0	1	0	1	108.712	0	4.54054	0	0	0
18.3809	7	26.069	1	1	0	29	101	1.2	73	6.2	55	217	88	82	6.4	0	0	1	0	1	64.6272	0	2.64634	0	0	0
22.6403	7	24.0906	1	1	0	15	135	1	86	5.4	71	188	111	46	6.4	0	0	0	1	1	81.7072	0	4.08696	0	0	0
23.9017	7	55.9124	1	1	0	36	120	0.7	88	4.7	82	230	153	43	6.4	0	0	0	0	1	100.603	1	5.34884	0	0	0
23.9705	7.5	25.0499	1	1	0	20	115	0.9	83	4.8	62	136	60	64	6.4	0	0	0	0	1	112.582	1	2.125	0	0	0
25.3489	4	55.0605	1	1	0	29	116	1.1	91	6.5	68	225	122	40	6.4	0	0	0	0	1	58.5725	1	5.625	0	0	0
29.6009	5	46.9981	1	1	0	48	108	1.1	90	6.7	59	211	123	41	6.4	0	0	0	0	1	61.9855	0	5.14634	0	0	0
24.7184	5.5	42.9594	1	1	0	19	121	1.1	82	6.8	71	249	147	35	6.4	0	0	0	0	1	63.7692	0	7.11429	0	0	0
26.3843	5.5	65.0172	1	1	0	22	127	0.9	91	5.9	80	241	107	69	6.4	0	0	1	1	1	85.0237	0	3.49275	0	1	0
26.944	5.5	61.0184	1	1	0	27	126	0.8	86	6.8	70	207	127	48	6.4	0	0	1	1	1	91.8264	1	4.3125	0	1	0
23.9704	6	38.0302	1	1	0	25	109	0.8	90	5	60	161	58	53	6.4	0	1	1	0	1	107.919	0	3.03774	0	0	0
25.5851	6	32.9802	1	1	0	41	143	0.8	75	6.7	84	192	81	52	6.4	0	0	0	1	1	111.816	0	3.69231	0	0	0
23.0997	6	55.0402	1	1	0	26	131	1.2	83	6	78	221	151	48	6.4	0	0	0	0	1	52.7268	0	4.60417	0	0	0
23.0433	9	46.0013	0	0	0	13	105	0.9	85	5.8	59	195	101	60	6.3	0	0	0	0	1	80.6443	1	3.25	0	0	0
25.0041	6	37.9696	1	1	0	29	104	1.1	88	6	66	182	171	42	6.3	0	0	0	0	1	66.0441	0	4.33333	0	0	0
24.082	4	78.0222	1	1	1	85	140	1.3	96	3.1	71	241	161	38	6.3	0	0	0	1	1	40.7246	0	6.34211	0	1	0
22.6595	7	72.9288	0	1	0	34	140	0.9	132	4.9	76	195	312	43	6.3	1	0	0	1	0	80.4273	1	4.53488	1	1	1
28.4288	6	53.0014	1	0	0	25	104	0.7	102	5	70	188	116	45	6.3	0	0	0	0	1	104.06	1	4.17778	0	0	0
30.084	7	33.0022	1	0	0	35	138	0.7	97	5.2	72	219	105	41	6.3	0	0	0	0	1	119.755	0	5.34146	0	0	0
26.3597	6.5	41.9996	0	1	0	14	120	0.9	94	6.9	72	207	341	29	6.3	0	0	0	0	1	99.945	0	7.13793	0	0	0
25.5121	8	43.0114	0	1	0	37	117	1	87	5.8	73	209	139	52	6.3	0	0	0	0	1	71.5382	0	4.01923	0	0	0
32.0682	4	43.9693	1	0	0	19	117	0.6	98	5.4	64	186	105	41	6.3	0	0	0	0	1	116.626	0	4.53659	0	0	0
25.8078	3.5	33.9697	1	1	0	39	131	0.8	84	6.2	65	163	80	49	6.3	0	0	0	0	1	111.042	0	3.32653	0	0	0
21.5054	5	52.0201	1	0	0	28	117	0.8	93	4.4	67	231	85	76	6.3	0	0	1	0	1	89.1469	0	3.03947	0	0	1
23.5887	8	42.0583	0	0	0	20	102	0.7	82	4.4	64	193	81	46	6.3	0	0	0	0	1	112.374	0	4.19565	0	0	0
28.265	5	46.0616	1	0	0	84	88	0.7	195	4.9	52	159	132	45	6.3	1	0	0	0	0	109.258	0	3.53333	0	0	1
24.3764	7.5	34.0795	1	1	0	28	121	1	87	4.6	77	201	149	48	6.3	0	0	0	0	1	76.1705	1	4.1875	0	0	0
26.3724	6	63.978	0	1	0	21	143	1	103	6.1	91	246	138	58	6.3	0	0	1	1	1	61.741	0	4.24138	0	0	0
26.1349	5.5	45.9301	0	1	0	26	117	0.9	100	5.7	68	146	160	35	6.3	0	0	0	0	1	97.2232	0	4.17143	0	0	0
23.0363	6	56.0787	1	1	0	42	110	0.9	96	5.7	67	233	88	61	6.3	0	0	0	0	1	90.5335	0	3.81967	0	0	0
28.9678	4	46.0399	1	0	0	44	97	0.6	94	4.6	58	189	85	45	6.3	0	0	0	0	1	114.942	0	4.2	0	0	0
23.8093	6	56.09	1	1	0	27	109	1	103	6	66	155	117	30	6.3	0	1	0	0	1	65.2587	0	5.16667	0	0	0
27.0132	7	62.0796	1	1	0	50	131	0.9	84	5.1	69	217	271	64	6.3	0	1	1	0	1	86.7964	0	3.39062	0	0	0
26.2802	8	32.0017	0	1	0	169	137	0.9	77	6.9	79	208	152	41	6.3	0	0	0	0	1	107.217	0	5.07317	0	0	0
26.427	7	51.0808	0	0	0	19	116	0.9	88	5.7	73	200	166	33	6.3	0	0	0	0	1	77.8175	0	6.06061	0	0	0
23.9537	7	37.0392	0	1	0	20	113	0.9	88	5.1	60	220	154	41	6.3	0	0	0	0	1	103.489	0	5.36585	0	0	0
22.7859	5	66.9608	1	0	0	23	152	0.7	118	5.8	85	187	89	48	6.3	1	0	0	1	0	94.3401	0	3.89583	1	0	0
25.8928	0	61.0399	1	1	0	22	146	0.9	101	5.6	89	186	129	43	6.3	0	0	0	1	1	87.4327	0	4.32558	0	0	0
30.7434	7	51.0092	0	1	0	32	156	1	104	5.8	94	229	138	42	6.3	0	0	0	1	1	67.6299	0	5.45238	0	0	0
24.8177	7	41.9804	1	0	0	17	103	0.6	108	4.4	68	190	120	41	6.3	0	0	0	0	1	118.267	0	4.63415	0	0	0
23.0061	8	53.0101	0	1	0	41	107	0.9	98	4.2	64	190	98	63	6.3	0	0	0	0	1	92.5062	1	3.01587	0	0	0
17.5819	6	28.9496	1	1	0	23	106	0.9	89	5.9	64	118	85	42	6.3	0	1	0	0	1	109.54	0	2.80952	0	0	0
26.3052	6	31.9271	1	1	0	42	118	1	91	6.1	60	205	125	42	6.3	0	0	0	0	1	77.3309	0	4.88095	0	0	0
19.9255	6	54.9988	1	0	0	17	106	0.7	82	4.4	71	112	45	61	6.3	0	0	0	0	1	102.61	0	1.83607	0	0	0
21.5182	7	41.9699	1	0	0	16	99	0.6	98	5.6	52	177	82	64	6.3	0	0	0	0	1	118.276	0	2.76562	0	0	0
24.1655	6.5	39.9989	1	1	0	26	116	1	81	4.9	63	162	105	44	6.3	0	1	0	0	1	73.0682	0	3.68182	0	0	0
22.2959	5	35.9579	1	0	0	15	110	0.8	99	5.4	67	173	60	44	6.3	0	0	0	0	1	99.7948	0	3.93182	0	0	0
26.0951	5	38.9719	1	1	0	31	104	1.1	83	6.7	66	232	107	51	6.3	0	0	0	0	1	65.5807	0	4.54902	0	0	0
25.5798	5.5	65.0721	1	0	0	17	129	0.7	82	4.9	83	200	150	41	6.3	0	0	0	1	1	95.6001	0	4.87805	0	0	0
26.3646	7	37.0218	1	1	0	35	107	1	91	6.9	65	229	302	44	6.3	0	0	0	0	1	74.6123	0	5.20455	0	0	0
22.2301	7.5	39.0388	0	0	0	18	99	0.7	80	4.2	69	166	68	84	6.3	0	0	0	0	1	114.783	0	1.97619	0	0	0
19.4083	6	42.9589	1	0	0	20	114	0.7	66	4.1	67	250	72	70	6.3	0	0	0	0	1	111.666	0	3.57143	0	0	0
19.9868	6	34.0497	1	1	0	17	96	1	72	5.3	59	151	164	19	6.3	0	1	0	0	1	76.1864	0	7.94737	0	0	0
22.192	7	43.0413	0	0	0	15	91	0.8	80	5	57	186	66	59	6.3	0	0	0	0	1	94.9507	0	3.15254	0	0	0
20.6855	5	38.99	1	1	0	42	115	1.1	83	6.6	75	189	222	53	6.3	0	1	1	0	1	65.5724	0	3.56604	0	0	0
26.6248	6.5	48.0522	0	1	0	16	148	0.7	84	6.5	83	191	96	48	6.3	0	0	1	1	1	106.314	0	3.97917	0	1	0
20.2914	7.33333	37.9176		1	0	48	121	0.9	92	5.8	60	190	86	44	6.3	0	1	0	0	1	102.852	0	4.31818	0	0	0
22.7457	6	47.949	0	0	0	10	105	0.8	92	4	58	199	61	75	6.3	0	0	0	0	1	91.7331	0	2.65333	0	0	0
20.4537	7	41.0713	0	0	0	24	85	0.9	89	3.8	55	180	89	51	6.3	0	0	0	0	1	83.486	0	3.52941	0	0	0
26.0846	7	29.0802	0	0	0	17	119	0.7	89	4.5	60	199	78	47	6.3	0	0	0	0	1	123.101	0	4.23404	0	0	0
20.5293	7	23.9815	0	0	0	19	98	0.6	93	3.9	55	188	71	57	6.3	0	0	0	0	1	134.207	0	3.29825	0	0	0
20.6533	7.5	49.0006	0	0	0	48	153	0.8	83	5.5	90	246	59	54	6.3	0	0	0	1	1	91.058	0	4.55556	0	1	0
20.4355	7.5	63.93	0	0	0	32	106	0.8	106	5.4	71	220	141	49	6.3	0	0	0	0	1	81.9921	0	4.4898	0	0	0
21.9377	5	42.0415	0	1	0	19	138	0.9	88	5.4	83	149	126	45	6.3	0	0	1	0	1	99.9156	0	3.31111	0	0	0
25.349	5.75	52.9689	0	1	0	33	116	1	88	6.3	67	179	123	50	6.3	0	0	0	0	1	66.7052	0	3.58	0	0	0
23.3868	6	42.0994	0	1	0	34	112	1.1	97	5.9	69	204	142	36	6.3	0	0	0	0	1	64.1557	1	5.66667	0	0	0
26.906	6.5	49.0379	0	1	0	14	112	1.2	90	6.6	61	199	131	45	6.3	0	0	0	0	1	54.9975	0	4.42222	0	0	0
24.0304	6.5	39.9611	0	1	0	20	114	1	95	6.7	67	168	100	61	6.3	0	1	1	0	1	73.0876	0	2.7541	0	0	0
23.8959	6.5	55.9488	0	1	0	23	110	1.1	86	6.3	70	225	95	42	6.3	0	0	0	1	1	58.2082	0	5.35714	0	1	0
23.5346	7	35.9991	0	1	0	36	133	0.9	97	5.3	80	155	115	34	6.3	0	0	0	0	1	104.248	0	4.55882	0	0	0
24.5556	7	34.0012	0	1	0	32	95	0.9	99	6.3	58	215	121	49	6.3	0	1	1	0	1	105.721	0	4.38776	0	0	0
20.3655	7	31.0102	0	1	0	21	123	1	92	4.7	75	158	90	50	6.3	0	0	1	0	1	77.8306	0	3.16	0	0	0
25.0878	7	62.0293	0	1	0	40	117	1	84	6.2	71	197	82	40	6.3	0	0	0	0	1	62.592	0	4.925	0	0	0
27.3827	8	43.9712	0	1	0	44	124	0.9	83	5.7	74	187	156	38	6.3	0	0	0	0	1	98.5703	1	4.92105	0	0	0
20.4268	8	63.9684	0	1	0	12	111	1	94	6	76	172	230	30	6.3	0	0	0	0	1	61.7452	0	5.73333	0	0	0
25.2878	8	55.0001	0	1	0	53	113	1	84	6.5	68	193	168	30	6.3	0	0	0	0	1	65.7602	0	6.43333	0	0	0
18.7735	6.5	27.9998	1	0	0	10	79	0.7	86	3.9	46	219	34	80	6.3	0	0	0	0	1	124.039	0	2.7375	0	0	0
15.51	7	31.0092	1	0	0	10	101	0.7	86	4	53	150	85	65	6.3	0	0	0	0	1	121.444	0	2.30769	0	0	0
19.3302	7	25.0015	1	0	0	21	108	0.7	79	4.3	61	189	54	74	6.3	0	0	0	0	1	126.679	0	2.55405	0	0	0
21.7699	8	25.9991	1	0	0	23	107	0.8	70	4	67	180	68	63	6.3	0	0	1	0	1	107.026	0	2.85714	0	0	0
20.9249	8	61.0101	1	0	0	23	112	0.6	90	4.5	67	192	88	42	6.3	0	0	0	0	1	103.469	0	4.57143	0	0	1
20.4475	0	29.9484	1	0	0	15	104	0.7	89	5.5	61	147	76	52	6.3	0	0	0	0	1	122.352	0	2.82692	0	0	0
24.6205	5.5	22.0392	1	0	0	12	97	0.8	93	5.7	58	178	163	54	6.3	0	0	0	0	1	110.045	0	3.2963	0	0	0
21.2833	6	44.959	1	0	0	13	113	0.6	80	5.4	72	262	118	72	6.3	1	0	0	0	0	115.818	0	3.63889	0	0	0
20.0852	6	28.0299	1	0	0	10	87	0.6	89	3.9	59	146	55	55	6.3	0	0	0	0	1	130.444	0	2.65455	0	0	0
24.1437	6.5	65.0287	1	1	0	18	106	1.1	81	5.3	68	187	65	55	6.3	0	1	0	0	1	54.6114	1	3.4	0	0	0
26.1398	7	38.0097	1	1	0	40	111	1.2	94	5.7	71	246	133	49	6.3	0	0	0	0	1	59.4275	0	5.02041	0	0	0
23.4509	8	34.0191	1	1	0	28	127	1	91	5.8	70	168	56	52	6.3	0	0	0	1	1	76.2028	1	3.23077	0	1	0
23.552	8	31.9383	1	1	0	32	122	0.8	83	6.1	68	147	43	40	6.3	0	0	0	0	1	112.638	0	3.675	0	0	0
23.9332	3	33.91	1	1	0	24	122	1	87	5.7	70	181	79	48	6.3	0	1	0	0	1	76.2612	0	3.77083	0	0	0
29.2039	5	46.9618	1	1	0	62	109	1	95	3.8	63	173	144	40	6.3	0	1	0	0	1	69.5803	1	4.325	0	0	1
28.4331	5	52.9402	1	1	0	48	119	1	95	6.1	80	160	187	31	6.3	0	0	0	0	1	66.7187	0	5.16129	0	0	0
24.4502	5.5	42.059	1	1	1	52	98	0.8	86	5.1	54	147	100	34	6.3	0	0	0	1	1	104.908	0	4.32353	0	1	0
21.9056	5.5	38.0014	1	1	0	45	110	1	91	5.2	68	199	104	48	6.3	0	1	0	0	1	74.1007	0	4.14583	0	0	0
24.2693	6	48.0609	1	1	0	33	111	1	92	6	61	179	229	35	6.3	0	0	0	0	1	69.0451	1	5.11429	0	0	0
21.3841	6	44.9402	1	1	0	17	118	0.9	91	5.9	77	183	148	58	6.3	0	0	0	0	1	97.9016	0	3.15517	0	0	0
25.2659	6	44.9194	1	1	0	95	129	1	96	5.3	85	214	100	43	6.3	0	0	0	0	1	70.5857	0	4.97674	0	0	0
23.864	6	43.9681	1	1	0	138	109	1	76	5.5	67	167	111	41	6.3	0	0	0	0	1	71.059	0	4.07317	0	0	0
18.5421	6	40.949	1	1	0	13	127	0.8	88	4.6	85	153	66	52	6.3	0	0	0	0	1	105.729	0	2.94231	0	0	0
22.8736	6	40.0615	1	1	0	19	108	1.1	76	6.9	61	174	223	71	6.3	0	0	1	0	1	65.0807	0	2.4507	0	0	0
25.2274	6	39.9292	1	1	0	15	123	1.1	90	3.6	83	224	132	42	6.3	0	0	0	0	1	65.1412	0	5.33333	0	0	0
23.1317	6	62.9495	1	1	0	20	152	0.8	230	5.8	74	183	122	38	6.3	1	0	0	1	0	90.5892	0	4.81579	1	1	0
24.805	5	39.059	1	1	0	19	123	0.9	84	6.3	72	234	105	74	6.2	0	1	1	0	1	102.031	0	3.16216	0	0	0
19.3672	6	37.9402	1	0	0	11	113	0.7	75	4.5	62	202	116	64	6.2	0	0	0	0	1	115.673	0	3.15625	0	0	0
26.1889	6	54.1102	1	1	0	21	100	1	92	6.4	59	179	112	39	6.2	0	0	0	0	1	66.1726	0	4.58974	0	0	0
22.9309	4	42.9095	1	1	0	30	107	0.9	82	6	66	188	97	40	6.2	0	1	0	0	1	99.3082	0	4.7	0	0	0
22.8092	5	43.9894	1	0	0	51	108	0.7	80	4.4	60	149	97	44	6.2	0	0	0	0	1	110.86	0	3.38636	0	0	0
26.4688	5	48.1107	1	0	0	13	136	0.6	98	4.3	86	166	148	41	6.2	0	0	0	0	1	113.282	0	4.04878	0	0	0
24.4589	4	62.0278	1	0	0	33	111	0.7	103	5.2	68	224	153	44	6.2	0	0	0	0	1	97.6665	0	5.09091	0	0	0
23.2498	8	51.9424	0	1	0	25	137	0.9	99	6	86	294	140	52	6.2	0	1	1	0	1	93.2026	0	5.65385	0	0	1
23.8468	6.5	52.9982	1	1	0	30	112	0.9	104	6.3	71	267	97	40	6.2	0	0	0	0	1	92.5139	0	6.675	0	0	0
25.1318	6	45.011	1	0	0	13	100	0.8	114	4.8	66	190	56	43	6.2	0	0	0	0	1	93.646	0	4.4186	0	0	0
23.3219	6	47.988	1	1	0	14	122	0.9	87	6.3	75	167	67	35	6.2	0	0	1	0	1	95.8279	0	4.77143	0	0	0
28.9344	8	28.8896	1	1	0	17	136	0.89	81	6.2	83	214	96	46	6.2	0	0	0	0	1	110.096	0	4.65217	0	0	0
23.8795	8	64.0103	0	0	0	20	122	0.6	95	3.8	67	199	43	52	6.2	0	0	0	0	1	101.311	0	3.82692	0	0	0
20.0904	8	39.9615	0	0	0	15	125	0.9	85	5.6	62	144	59	65	6.2	0	0	0	0	1	84.1394	0	2.21538	0	0	0
22.8984	6	50.932	1	1	0	40	126	0.7	117	6.8	90	229	250	40	6.2	0	0	0	1	1	104.185	0	5.725	0	0	0
20.3058	8	28.0477	0	0	0	12	133	0.9	95	5.5	80	179	51	64	6.2	0	0	0	0	1	91.4841	0	2.79688	0	0	0
19.8791	6	68.9993	1	0	0	16	83	0.7	68	5.3	43	197	55	52	6.2	0	0	0	0	1	92.9988	1	3.78846	0	0	0
21.3128	5	28.0911	1	1	0	22	111	0.9	88	5	66	172	53	53	6.2	0	0	0	0	1	110.203	0	3.24528	0	0	0
22.3927	6	43.9999	1	1	0	16	133	0.9	80	6	78	152	124	39	6.2	0	1	1	0	1	98.5504	0	3.89744	0	0	0
19.4236	5	64.0603	1	1	0	42	133	0.7	89	5.7	81	167	160	47	6.2	0	1	1	0	1	95.0067	0	3.55319	0	0	1
21.1621	6.5	32.0123	1	0	0	26	99	0.6	77	5.3	59	199	69	57	6.2	0	0	0	0	1	126.845	0	3.49123	0	0	0
21.3124	6	49.0196	0	0	0	17	91	0.8	79	5.5	58	163	57	48	6.2	0	0	0	0	1	91.0458	0	3.39583	0	0	0
23.6339	6.5	53.0201	1	1	0	28	118	1.1	87	6.8	77	145	167	44	6.2	0	0	1	0	1	59.4181	0	3.29545	0	0	0
28.915	6	37.0397	1	0	0	20	96	0.7	79	5.5	61	152	80	39	6.2	0	0	0	0	1	116.407	0	3.89744	0	0	0
25.1953	8	60.9712	0	1	0	26	122	1.5	115	5.3	75	207	91	48	6.2	0	0	1	1	1	38.6079	0	4.3125	0	0	0
24.5079	7	31.0624	1	1	0	23	107	1	86	6.8	56	167	147	36	6.2	0	1	0	0	1	77.8021	0	4.63889	0	0	0
23.7536	5	54.989	1	1	0	33	111	0.8	122	4.3	64	167	235	35	6.2	1	1	0	0	0	95.7992	0	4.77143	1	0	1
23.5427	4	30.9696	1	0	0	17	108	0.7	91	5	58	177	81	36	6.2	0	0	0	0	1	121.478	0	4.91667	0	0	0
23.1463	5.5	46.9413	1	0	0	18	100	0.6	79	4.2	54	175	102	39	6.2	0	1	1	0	1	114.217	0	4.48718	0	0	0
24.3531	6	45.9699	1	1	0	26	147	0.7	82	5.4	103	224	128	48	6.2	0	0	0	1	1	107.881	0	4.66667	0	0	0
24.8884	5	50.0387	0	1	0	45	119	1	83	6.1	81	186	79	32	6.2	0	0	0	0	1	68.0925	0	5.8125	0	0	0
19.8049	0	28.9205	1	0	0	16	104	0.6	80	5.1	66	184	47	58	6.2	0	0	0	0	1	129.63	0	3.17241	0	0	0
23.2617	7	32.0281	1	0	0	7	103	0.6	81	5.2	55	141	72	39	6.2	0	0	0	0	1	126.831	0	3.61538	0	0	0
30.008	6	27.9483	1	1	0	36	113	0.8	80	6.6	68	166	89	41	6.2	0	0	0	0	1	115.839	0	4.04878	0	0	0
23.4111	6.5	64.0903	0	0	0	18	124	0.5	87	4.7	65	202	373	47	6.2	0	0	0	0	1	107.494	1	4.29787	0	0	0
26.3759	9	45.0587	1	1	0	98	139	1	93	6	88	239	103	52	6.2	0	1	0	0	1	70.5167	0	4.59615	0	0	0
26.1081	7	54.9882	0	0	0	22	100	0.6	81	4.9	65	134	188	31	6.2	0	0	0	0	1	107.939	0	4.32258	0	0	0
25.9429	7	40.0206	1	0	0	18	91	0.7	91	4.9	59	193	66	48	6.2	0	0	0	0	1	113.995	0	4.02083	0	0	0
25.7717	7	59.0101	0	1	0	21	129	2	96	6.3	70	159	192	33	6.2	0	0	0	1	1	27.6365	0	4.81818	0	1	0
28.4512	7.16667	42.9986	1	1	0	44	145	1.2	87	6.9	88	226	158	43	6.2	0	0	0	1	1	57.3809	0	5.25581	0	0	0
27.1334	5	49.9382	1	1	0	42	149	1	90	5.7	93	240	133	48	6.2	0	0	1	1	1	68.1406	0	5	0	1	0
20.4092	6	29.9902	1	0	0	17	102	0.8	88	4.9	56	188	89	69	6.2	0	0	0	0	1	104.067	0	2.72464	0	0	0
25.7785	4	37.0791	1	1	0	25	114	1	92	6.2	65	249	83	43	6.2	0	0	0	0	1	74.5823	0	5.7907	0	0	1
24.5259	7	44.0423	0	1	0	24	110	0.9	97	6.8	62	149	94	44	6.2	0	0	1	0	1	98.5211	0	3.38636	0	0	0
29.0643	7	44.9975	0	1	0	39	121	1.1	82	6	61	276	484	30	6.2	0	1	1	0	1	62.8628	0	9.2	0	0	0
23.897	7	64.942	0	1	0	26	125	1	85	6	74	212	73	48	6.2	0	0	0	0	1	61.3244	0	4.41667	0	0	0
23.9983	7	39.9996	1	1	0	28	119	1	78	6.1	78	210	208	29	6.2	0	1	1	0	1	73.0678	0	7.24138	0	0	0
22.6515	7	47.01	0	0	0	16	96	0.9	81	5.8	60	240	86	49	6.2	0	0	0	0	1	80.0749	0	4.89796	0	0	0
22.8094	7	42.9271	0	0	0	22	107	0.6	79	5	57	163	57	70	6.2	0	0	0	0	1	117.483	0	2.32857	0	0	0
22.2137	7.5	39.97	0	0	0	14	92	0.7	86	4.6	63	283	82	61	6.2	0	1	0	0	1	114.035	0	4.63934	0	0	0
21.3298	7.5	30.9684	0	0	0	32	92	0.5	85	3.5	63	207	96	56	6.2	0	0	0	0	1	135.653	0	3.69643	0	0	0
25.6903	8	49.9293	0	0	0	26	117	0.8	82	5.9	70	228	91	66	6.2	0	0	0	0	1	90.4659	0	3.45455	0	0	0
21.3534	8	43.9813	0	0	0	10	102	0.7	80	5.1	57	190	95	36	6.2	0	0	0	0	1	110.867	0	5.27778	0	0	0
20.2372	9	30.0701	0	0	0	16	107	0.7	85	4.5	53	244	95	92	6.2	0	0	0	0	1	122.248	0	2.65217	0	0	0
24.4576	6.5	51.0321	0	1	0	27	122	1.1	114	6.1	77	206	69	56	6.2	0	0	0	0	1	60.2537	0	3.67857	0	0	0
22.1242	7	45.0504	0	1	0	23	113	1	98	6.3	68	184	144	47	6.2	0	0	0	0	1	70.5208	0	3.91489	0	0	0
25.4646	7	32.0605	0	1	0	24	113	1	84	6.6	70	170	102	41	6.2	0	0	0	0	1	77.2585	0	4.14634	0	0	0
26.9032	8	46.98	0	1	1	54	130	0.8	87	6.5	79	243	145	46	6.2	0	0	0	0	1	101.343	1	5.28261	0	0	0
22.6618	9	54.9281	0	1	0	20	125	1	84	6.7	73	221	111	64	6.2	0	0	1	0	1	65.7935	1	3.45312	0	0	0
18.3196	8.5	29.9312	1	0	0	12	94	0.7	87	4	53	126	71	53	6.2	0	0	0	0	1	122.367	0	2.37736	0	0	0
21.8094	7	39.8896	1	0	0	26	107	0.7	72	4.9	66	215	61	68	6.2	0	0	0	0	1	114.099	0	3.16176	0	0	0
18.3072	7	30.01	1	0	0	10	98	0.7	86	3.9	57	216	70	103	6.2	0	1	0	0	1	122.299	0	2.09709	0	0	0
22.2098	7	28.9287	1	0	0	10	104	0.7	74	5.2	61	147	57	47	6.2	0	0	0	0	1	123.232	0	3.12766	0	0	0
31.7175	7	23.0289	1	0	0	16	118	0.7	93	4.3	62	204	132	37	6.2	0	0	0	0	1	128.446	0	5.51351	0	0	0
22.8308	7.5	79.0203	1	0	0	15	127	0.9	97	4.8	69	217	160	51	6.2	0	0	0	0	1	63.95	0	4.2549	0	0	0
19.7362	4	22.0109	1	0	0	12	103	0.7	79	5.9	54	148	55	68	6.2	0	0	0	0	1	129.368	0	2.17647	0	0	0
18.902	5	60.9923	1	0	0	80	125	0.7	91	4.4	67	143	177	55	6.2	0	0	0	0	1	98.3795	1	2.6	0	0	0
22.1566	6	44.0305	1	0	0	15	86	0.8	85	4.1	54	195	93	69	6.2	0	0	0	0	1	94.2932	0	2.82609	0	0	0
19.776	6	42.9299	1	0	0	14	116	0.7	68	4.5	69	185	68	64	6.2	0	0	0	0	1	111.689	0	2.89062	0	0	0
25.9151	6	38.0488	1	0	0	30	99	0.9	88	5.5	52	135	111	37	6.2	0	0	0	0	1	85.2775	0	3.64865	0	0	0
22.1039	6	37.9605	1	0	0	14	101	0.8	100	3.8	55	187	49	74	6.2	0	0	0	0	1	98.4008	0	2.52703	0	0	0
22.4049	6	20.0818	1	0	0	24	90	0.8	75	3.5	54	156	78	52	6.2	0	0	0	0	1	111.569	0	3	0	0	0
18.0131	6	57.0384	1	0	0	19	111	0.8	86	5.7	67	229	72	108	6.2	1	0	0	0	0	86.0591	1	2.12037	1	0	0
18.5155	7	41.0192	1	1	0	16	109	1.1	77	5.4	61	175	96	51	6.2	0	1	1	0	1	64.6443	0	3.43137	0	0	0
20.7998	7	63.9188	1	1	0	25	114	0.9	90	4.6	60	236	71	59	6.2	0	0	0	0	1	85.6823	0	4	0	0	0
24.8457	7	57.0788	1	1	0	29	115	0.7	88	5.6	80	189	74	60	6.2	0	0	0	0	1	99.7822	0	3.15	0	0	0
21.3648	7	51.0822	1	1	0	23	117	1	82	6.1	72	171	82	47	6.2	0	0	0	0	1	67.5952	0	3.6383	0	0	0
22.9177	5.5	35.0311	1	1	0	38	109	1	93	6	60	152	56	45	6.2	0	1	0	0	1	75.663	0	3.37778	0	0	0
25.1354	5.5	35.0199	1	1	0	537	104	0.9	79	6.5	66	158	157	29	6.2	0	0	1	0	1	104.967	0	5.44828	0	0	0
22.0333	6	48.0109	1	1	0	15	112	1	89	5.2	66	182	99	56	6.2	0	0	0	0	1	69.0694	0	3.25	0	0	0
21.8364	6	47.0184	1	1	0	97	111	1	82	6.9	72	198	125	40	6.2	0	0	0	0	1	69.5526	1	4.95	0	0	0
22.5096	6	44.002	1	1	0	33	123	0.9	88	5.2	70	189	278	41	6.2	0	0	0	0	1	98.549	0	4.60976	0	0	0
25.42	6	40.04	1	1	0	114	128	0.9	85	6.6	79	185	165	39	6.2	0	0	0	0	1	101.33	0	4.74359	0	0	0
25.5415	6	29.0096	1	1	0	79	111	0.8	86	6	64	123	86	34	6.2	0	0	0	0	1	114.979	0	3.61765	0	0	0
23.1746	6	57.0289	1	1	0	20	128	0.9	71	5.8	78	173	81	55	6.2	0	0	0	1	1	89.9312	0	3.14545	0	0	0
22.6814	6.5	65.9894		1	0	25	132	1	74	5.7	71	191	129	43	6.1	0	1	0	1	1	60.8748	0	4.44186	0	0	0
24.1707	0	41.0503	1	0	0	16	93	0.7	83	4	55	169	99	64	6.1	0	0	0	0	1	113.173	0	2.64062	0	0	0
22.7175	6	53.9099	1	1	0	19	138	1.4	94	6.3	73	241	44	63	6.1	0	0	0	0	1	44.1036	0	3.8254	0	0	0
28.9908	6	54.0382	1	1	0	30	123	0.9	103	6.3	81	246	148	34	6.1	0	0	0	0	1	91.8405	0	7.23529	0	0	0
27.1012	6	34.9792	1	0	0	48	115	0.7	78	5.1	71	198	129	51	6.1	0	0	0	0	1	118.104	0	3.88235	0	0	0
24.6977	8	56.9894	1	0	0	18	138	0.8	93	5.3	85	243	65	70	6.1	0	0	0	1	1	86.0887	0	3.47143	0	1	0
22.4114	6	78.0303	1	0	0	32	126	0.7	86	4.8	65	251	208	55	6.1	0	0	0	0	1	87.2822	0	4.56364	0	0	1
33.2758	6	33.0797	1	1	0	201	148	0.9	152	6	79	152	119	32	6.1	1	1	0	1	0	106.408	1	4.75	0	0	0
21.0504	6	53.9292	1	1	0	22	101	0.8	228	4.6	62	217	146	38	6.1	1	0	0	0	0	96.515	0	5.71053	0	0	0
26.7465	6.5	41.9287	0	0	0	13	123	0.7	88	5.8	58	170	146	36	6.1	0	0	0	1	1	112.477	0	4.72222	0	1	0
25.3931	6	41.0586	0	0	0	14	118	0.6	96	5.1	72	192	127	32	6.1	0	0	0	0	1	119.035	0	6	0	0	0
25.9638	5	50.9826	1	1	0	22	106	1	86	6.2	71	184	90	61	6.1	0	0	0	0	1	67.6425	0	3.01639	0	0	0
29.1958	7	31.0101	0	1	0	248	121	1	81	6.8	72	251	104	43	6.1	0	0	0	0	1	77.8307	0	5.83721	0	0	0
26.7206	8	45.0396	0	1	1	56	102	0.9	94	6.9	64	268	145	45	6.1	0	1	1	0	1	97.8333	0	5.95556	0	0	0
30.2063	7	35.0999	0	1	0	162	128	1	96	6	77	170	84	42	6.1	0	0	0	0	1	75.6265	0	4.04762	0	0	0
26.4443	7	40.0301	1	1	0	30	115	0.9	106	5.1	69	166	109	36	6.1	0	1	0	0	1	101.337	0	4.61111	0	0	0
22.9925	7.5	50.0521	0	1	1	28	116	0.9	101	6.3	74	187	142	45	6.1	0	0	0	0	1	94.4484	0	4.15556	0	0	1
30.5751	6.5	33.9992	1	1	0	88	126	0.8	82	5.5	69	230	231	37	6.1	0	1	0	0	1	111.019	0	6.21622	0	0	0
21.1743	7.5	53.9907	0	0	0	62	95	0.8	96	4.8	55	286	95	61	6.1	0	0	0	0	1	87.9214	0	4.68852	0	0	0
23.3439	0	62.0792	1	1	0	84	99	1.1	80	5.7	55	139	118	39	6.1	0	0	0	0	1	55.7547	0	3.5641	0	0	0
20.3458	6	33.0001	1	1	0	8	106	1.1	74	6.6	65	207	109	37	6.1	0	0	0	0	1	68.3903	0	5.59459	0	0	0
30.0838	6	40.0008	1	0	1	9	109	0.7	83	5.2	64	149	80	49	6.1	0	0	0	0	1	114.01	0	3.04082	0	0	0
21.7573	8	31.9913	0	0	0	10	96	0.6	90	4.9	65	190	58	73	6.1	0	0	0	0	1	126.864	0	2.60274	0	0	0
25.6101	7	47.0193	0	1	0	50	143	1.1	103	6.5	69	153	114	35	6.1	0	0	0	1	1	61.9763	0	4.37143	0	0	0
21.9818	7.5	38.999	0	1	0	24	106	0.9	94	6.4	61	144	67	37	6.1	0	0	0	0	1	102.074	0	3.89189	0	0	0
26.204	7	61.9118	0	1	0	47	124	0.81	209	4.8	81	225	226	34	6.1	1	0	0	0	0	90.7827	0	6.61765	0	0	0
21.4057	7	37.0287	0	0	0	19	100	0.7	88	3.3	54	173	74	44	6.1	0	0	0	0	1	116.416	0	3.93182	0	0	0
19.7448	5	39.0374	1	1	0	20	115	0.9	87	6.8	72	200	183	38	6.1	0	0	0	0	1	102.046	0	5.26316	0	0	0
22.0402	7.5	47.9107	0	1	1	31	117	1	92	6.8	78	191	212	41	6.1	0	1	1	0	1	69.118	0	4.65854	0	0	1
25.4907	0	67.0885	1	1	0	43	112	1	95	6.7	61	187	55	48	6.1	0	0	0	1	1	60.4066	0	3.89583	0	1	0
23.0738	7	49.0283	0	1	0	20	106	1.1	84	5.5	62	230	119	34	6.1	0	0	1	0	1	61.1078	1	6.76471	0	0	0
24.2978	8	33.9283	0	1	0	40	129	0.9	83	5.9	77	190	69	43	6.1	0	0	0	0	1	105.775	0	4.4186	0	0	0
26.417	6	42.01	1	0	0	16	115	0.7	92	4	69	147	96	52	6.1	0	0	0	0	1	112.413	0	2.82692	0	0	0
24.6838	5	65.068	1	0	0	33	121	0.9	209	5.6	71	231	126	48	6.1	1	0	0	1	0	70.5352	1	4.8125	1	1	0
26.7594	7	58.98	0	0	0	34	138	0.6	110	4.5	76	179	80	53	6.1	0	0	0	0	1	104.955	0	3.37736	0	0	0
26.9074	6	47.0104	1	1	0	58	113	0.9	135	6.4	68	162	262	38	6.1	1	0	0	1	0	96.4882	0	4.26316	1	1	0
26.1587	7	42.0918	0	1	0	30	116	1.2	79	6.9	72	199	95	56	6.1	0	0	0	0	1	57.7476	1	3.55357	0	0	0
19.5499	7	56.9797	0	1	0	19	112	0.9	84	6.7	76	171	302	37	6.1	0	0	0	0	1	89.9623	1	4.62162	0	0	0
22.1319	8	30.0216	0	1	0	37	110	0.9	78	6.9	64	243	207	40	6.1	0	0	0	0	1	108.718	0	6.075	0	0	0
22.6814	7	28.0699	0	1	0	28	109	1	83	6.8	58	167	92	41	6.1	0	0	0	0	1	79.4549	0	4.07317	0	0	0
23.6312	6.33333	37.0595	1	1	0	44	113	0.9	89	5.4	63	161	118	42	6.1	0	0	0	0	1	103.474	0	3.83333	0	0	0
21.192	8	62.0491	0	1	0	29	123	0.9	79	5	69	241	63	72	6.1	0	0	0	0	1	86.815	0	3.34722	0	0	0
22.3927	7	54.032	0	0	0	17	100	0.7	88	4.2	58	207	135	44	6.1	0	0	0	0	1	103.309	0	4.70455	0	0	0
20.9644	6	36.9104	0	0	0	25	103	0.7	82	5.7	64	194	56	77	6.1	0	0	0	0	1	116.512	0	2.51948	0	0	0
23.3183	6	53.0094	0	0	0	12	130	0.6	86	4.6	77	194	98	62	6.1	0	0	0	0	1	109.45	0	3.12903	0	0	0
21.1628	7	32.0021	0	0	0	32	111	0.7	78	4.5	68	212	105	52	6.1	0	0	0	0	1	120.6	0	4.07692	0	0	0
24.6276	7	56.0217	0	0	0	20	109	0.8	107	5.1	64	175	128	58	6.1	0	0	1	0	1	86.6759	0	3.01724	0	0	1
23.6667	5	43.1105	0	1	0	19	101	1	90	5.7	62	193	153	41	6.1	0	0	0	0	1	71.4884	0	4.70732	0	0	0
21.3778	6	68.9915	0	1	0	18	136	0.9	75	4.9	76	194	76	67	6.1	0	0	0	1	1	82.6828	1	2.89552	0	1	0
29.4134	6	50.9829	0	1	0	44	121	0.9	95	6.5	78	202	127	47	6.1	0	0	0	0	1	93.8329	1	4.29787	0	0	0
24.6106	6.5	49.9981	0	1	0	22	106	0.7	80	5.5	63	219	102	40	6.1	0	0	0	0	1	104.871	1	5.475	0	0	0
27.4924	7	42.0689	0	1	0	45	100	1	86	6.6	62	195	219	36	6.1	0	0	0	0	1	72.0134	0	5.41667	0	0	1
29.06	7	41.9291	0	1	0	90	117	0.9	95	6.3	75	135	118	33	6.1	0	0	0	0	1	99.9945	1	4.09091	0	0	0
25.2195	7	56.9824	0	1	0	50	154	1.1	94	6.1	102	241	156	44	6.1	0	0	1	1	1	57.7871	0	5.47727	0	1	0
23.8617	7	51.9807	0	1	0	21	116	0.9	87	5.7	67	183	75	57	6.1	0	0	0	0	1	93.1775	0	3.21053	0	0	0
25.4578	7	50.9505	0	1	0	25	131	1	90	5.5	71	152	85	34	6.1	0	0	1	1	1	67.6578	0	4.47059	0	1	0
22.2658	7.5	40.95	0	1	0	20	133	1	87	5.1	89	172	78	48	6.1	0	0	1	0	1	72.5816	0	3.58333	0	0	0
22.8222	8	46.8988	0	1	0	20	126	1	86	6.9	84	185	206	55	6.1	0	1	1	0	1	69.6111	0	3.36364	0	0	0
22.3986	6.5	27.0706	1	0	0	17	97	0.6	80	2.9	60	153	45	58	6.1	0	0	0	0	1	131.326	0	2.63793	0	0	0
18.8623	6.5	27.0284	1	0	0	28	91	0.6	77	4.2	51	137	54	54	6.1	0	0	0	0	1	131.365	0	2.53704	0	0	0
17.026	6.5	71.9699	1	0	0	33	134	0.7	98	5.1	70	231	87	93	6.1	0	0	0	0	1	91.0782	0	2.48387	0	0	0
22.2213	7	42.9622	1	0	0	35	92	0.7	88	4.5	50	192	104	63	6.1	0	0	0	0	1	111.663	0	3.04762	0	0	0
24.2491	7	37.9408	1	0	1	10	123	0.8	86	5.6	61	159	56	38	6.1	0	0	1	0	1	98.4144	0	4.18421	0	0	0
21.0303	7	34.968	1	0	0	48	80	0.7	78	5.8	47	181	133	43	6.1	0	0	0	0	1	118.113	0	4.2093	0	0	0
21.9876	7.5	31.9287	1	0	0	7	97	0.7	82	5.8	50	198	98	57	6.1	0	1	0	0	1	120.662	0	3.47368	0	0	0
19.2239	8	44.0495	1	0	0	15	97	0.7	93	3.9	62	134	64	49	6.1	0	0	0	0	1	110.814	0	2.73469	0	0	0
26.0992	2	53.9203	1	0	0	24	108	0.8	82	4	67	194	171	36	6.1	0	0	0	1	1	87.9649	0	5.38889	0	1	1
20.3553	5	48.9894	1	0	1	23	91	0.7	67	4.4	57	175	83	53	6.1	0	0	0	0	1	107.034	0	3.30189	0	0	1
19.5293	5	31.9887	1	0	0	13	93	1	75	5.1	56	149	111	45	6.1	0	1	0	0	1	78.335	0	3.31111	0	0	0
19.0139	5.5	27.0611	1	0	0	10	95	0.6	82	5.7	49	119	71	50	6.1	0	1	1	0	1	131.334	0	2.38	0	0	0
21.6868	5.5	51.9401	1	0	0	19	126	0.6	99	5.6	76	235	85	61	6.1	0	0	0	0	1	110.276	1	3.85246	0	0	0
24.3167	6	48.0104	1	0	0	62	121	0.8	81	3.6	70	231	100	80	6.1	0	0	0	0	1	91.6936	0	2.8875	0	0	0
23.578	6	39.0002	1	0	0	14	90	0.8	78	3.3	46	175	108	58	6.1	0	0	0	0	1	97.6848	0	3.01724	0	0	0
20.1009	6	36.9296	1	0	0	28	88	0.8	87	3.8	56	219	88	75	6.1	0	0	0	0	1	99.116	0	2.92	0	0	0
21.7691	6	30.0098	1	0	0	18	100	0.8	90	5.4	61	168	88	40	6.1	0	0	0	0	1	104.053	0	4.2	0	0	0
18.3441	6	51.9787	1	0	0	21	106	0.7	147	5.2	61	213	80	76	6.1	1	0	0	0	0	104.81	1	2.80263	1	0	0
23.9756	6.5	44.0084	1	1	0	59	92	1.1	99	6.9	68	269	76	65	6.1	0	0	0	0	1	63.3011	0	4.13846	0	0	0
23.8754	6.5	30.9476	1	1	0	29	109	1.1	93	6.5	61	214	109	42	6.1	0	0	1	0	1	69.3835	0	5.09524	0	0	0
25.4795	7	48.9512	1	1	0	78	102	0.7	136	5.4	65	207	86	52	6.1	1	0	0	0	0	105.645	0	3.98077	0	0	0
19.7728	7	45.9694	1	1	0	21	108	1	87	4.6	66	218	138	54	6.1	0	1	1	0	1	70.067	0	4.03704	0	0	0
25.2788	7	45.0798	1	1	0	34	123	0.7	70	5.6	80	204	115	49	6.1	0	1	1	0	1	108.557	0	4.16327	0	0	0
20.0693	7	21.9203	1	1	0	20	114	0.9	66	5.8	65	156	54	47	6.1	0	0	0	0	1	115.085	0	3.31915	0	0	0
17.1192	8	78.9898	1	1	0	25	97	0.6	76	4.8	49	236	121	56	6.1	0	0	0	0	1	91.1992	0	4.21429	0	0	0
23.9782	3	52.0195	1	1	0	22	116	0.8	81	4	68	239	139	49	6.1	0	0	0	0	1	97.8185	1	4.87755	0	0	0
30.8507	4	33.0411	1	1	0	26	110	1	94	6.3	65	190	175	40	6.1	0	0	0	0	1	76.7281	0	4.75	0	0	0
23.7681	4	57.9886	1	1	0	37	151	1	101	5.5	93	268	169	38	6.1	0	0	0	1	1	64.3941	1	7.05263	0	0	0
27.7726	4.5	26.9607	1	1	0	14	116	0.9	93	6.1	57	156	112	34	6.1	0	1	1	0	1	111.081	0	4.58824	0	0	0
20.6393	5	62.0719	1	1	0	19	96	0.9	86	5.4	62	170	112	46	6.1	0	1	0	0	1	86.8011	0	3.69565	0	0	0
21.2169	5.5	46.0007	1	1	0	18	98	0.8	92	5.8	64	181	65	64	6.1	0	1	0	0	1	102.043	0	2.82812	0	0	0
24.3036	5.5	40.9903	1	1	0	40	122	1.1	82	6.9	74	208	209	34	6.1	0	1	1	0	1	64.6574	0	6.11765	0	0	0
22.9686	6	48.01	1	1	0	21	108	1	93	5.6	64	159	102	46	6.1	0	0	0	0	1	69.0698	0	3.45652	0	0	0
23.1406	6	39.0105	1	1	0	22	101	1	78	4.9	61	197	117	43	6.1	0	1	0	0	1	73.5773	0	4.5814	0	0	0
24.4443	6	37.0111	1	1	0	16	117	0.9	88	5.3	72	200	114	51	6.1	0	0	1	0	1	103.509	0	3.92157	0	0	0
24.1105	6	35.0519	1	1	0	28	102	0.8	84	5.9	52	181	121	61	6.1	0	0	0	0	1	110.201	0	2.96721	0	0	0
28.6813	8	60.9501	0	0	0	16	148	0.9	101	5.3	80	244	188	63	6	0	0	0	1	1	72.6053	0	3.87302	0	0	0
25.0685	6.5	54.9692	0	0	0	23	113	0.7	86	4.6	66	190	132	38	6	0	0	0	0	1	102.631	0	5	0	0	0
27.4178	6	56.9999	1	1	0	52	135	0.8	101	5.5	74	172	334	34	6	0	0	0	1	1	94.4555	0	5.05882	0	1	0
30.6513	7.66667	52	0	1	0	39	150	0.8	101	6.1	92	223	186	56	6	0	0	1	1	1	97.8319	0	3.98214	0	1	0
26.2409	6	65.0287	1	1	0	26	110	1.3	96	5.6	64	175	256	34	6	0	0	0	0	1	44.6167	0	5.14706	0	0	0
23.0143	8	51.9983	0	0	0	36	116	0.7	87	4.4	67	351	100	39	6	0	0	0	0	1	104.796	0	9	0	0	0
23.4618	6.66667	42.0411	1	1	0	34	116	1	86	6.7	74	230	144	66	6	0	0	1	0	1	72.0274	0	3.48485	0	0	0
17.6258	6	43.0193	1	1	0	12	98	0.9	88	4	57	136	76	49	6	0	0	0	0	1	99.2316	0	2.77551	0	0	0
28.6054	6	54.0895	1	0	0	21	121	0.7	102	5.7	65	242	737	31	6	0	0	0	0	1	103.267	0	7.80645	0	0	0
23.8138	7.5	40.0503	0	0	0	12	117	0.8	88	5.5	68	180	73	45	6	0	0	0	0	1	96.9668	0	4	0	0	0
23.3087	6	40.01	1	0	0	16	97	0.8	81	4.6	58	188	61	82	6	0	0	0	0	1	96.9943	0	2.29268	0	0	0
18.5413	0	45.0186	1	0	0	17	161	0.8	76	4.2	96	138	105	42	6	0	0	0	1	1	93.641	1	3.28571	0	0	0
25.8656	6.5	43.0828	0	0	0	48	107	0.6	79	4	56	240	163	47	6	0	0	0	0	1	117.355	0	5.10638	0	0	0
25.7291	7.75	52.9306	0	1	0	47	111	0.9	84	5.9	63	165	100	40	6	0	0	0	0	1	92.5578	0	4.125	0	0	0
27.0724	6	57.0401	1	1	0	46	136	1.2	82	5.2	91	234	242	39	6	0	0	1	1	1	51.9913	0	6	0	1	1
23.6821	6.5	59.0903	0	1	0	22	130	0.9	96	5.9	72	151	87	35	6	0	0	0	0	1	88.6383	0	4.31429	0	0	0
25.1878	7.5	47.9495	0	1	0	32	106	1	77	3.7	66	176	83	33	6	0	0	0	0	1	69.0992	0	5.33333	0	0	0
22.69	7	46.983	1	1	0	77	114	1	90	6	64	217	126	48	6	0	0	0	0	1	69.5699	0	4.52083	0	0	0
21.2043	4.5	55.0101	1	0	0	16	106	0.6	97	3.9	59	204	132	48	6	0	0	0	0	1	107.923	0	4.25	0	0	0
18.0583	8	29.0892	0	0	0	19	86	0.7	77	3.8	59	241	44	73	6	0	0	1	0	1	123.093	0	3.30137	0	0	0
19.9648	7.5	32.9486	0	0	0	11	93	0.5	94	3.9	58	170	53	51	6	0	0	0	0	1	133.779	0	3.33333	0	0	0
21.3903	7	44.949	0	1	0	26	114	0.8	93	6.1	79	162	101	53	6	0	0	0	0	1	102.8	0	3.0566	0	0	0
24.5247	7	64.9503	1	1	0	23	121	1	89	6.5	79	104	81	32	6	0	0	0	1	1	61.3208	1	3.25	0	1	0
18.4097	7	25.9604	1	0	0	13	94	0.7	86	4.1	58	202	69	48	6	0	0	0	0	1	125.828	0	4.20833	0	0	0
20.7373	7.5	51.0528	1	0	0	22	124	0.6	86	5	71	213	85	56	6	0	0	0	0	1	110.965	0	3.80357	0	0	1
20.7421	5	43.0007	1	0	0	8	102	0.8	80	4.6	55	198	61	69	6	0	0	0	0	1	94.9778	0	2.86957	0	0	0
20.6946	6.5	64.9793	0	1	0	19	107	1	80	5.8	69	140	71	45	6	0	0	0	0	1	61.3083	0	3.11111	0	0	0
24.5927	6	40.0711	0	1	0	38	132	0.8	88	5.9	81	164	189	34	6	0	0	0	1	1	106.383	0	4.82353	0	1	0
24.6446	7.5	42.9517	1	1	0	37	135	1	83	6.4	80	206	108	39	6	0	0	0	0	1	71.5682	0	5.28205	0	0	0
22.1072	4.5	44.0605	1	0	0	16	109	0.7	59	4.8	68	231	72	54	6	0	0	0	0	1	110.805	0	4.27778	0	0	0
22.1239	6	47.0091	1	0	0	9	94	0.7	86	5.1	58	170	72	52	6	0	0	0	0	1	108.534	1	3.26923	0	0	0
22.9523	7	65.9402	1	1	0	16	108	0.9	90	6	60	185	68	50	6	0	0	0	0	1	84.4742	0	3.7	0	0	0
26.0657	6	65.0003	0	1	0	18	114	0.8	108	5.4	76	181	128	53	6	0	0	0	0	1	89.2935	0	3.41509	0	0	0
22.7247	7	37.0092	0	0	0	11	109	0.7	86	5.2	64	180	60	58	6	0	0	0	0	1	116.432	0	3.10345	0	0	0
26.9593	7.5	51.0316	0	1	0	11	108	0.9	94	6.7	54	184	215	39	6	0	0	0	0	1	93.8008	1	4.71795	0	0	0
27.2208	6.5	49.9595	0	1	0	29	110	0.9	83	6.1	68	239	86	57	6	0	0	0	0	1	94.5099	0	4.19298	0	0	0
22.0598	6	36.9191	1	0	0	26	123	0.8	88	4	78	205	79	66	6	0	0	0	0	1	99.1233	0	3.10606	0	0	0
23.3234	5.5	43.0292	1	1	0	44	115	0.9	78	6.6	76	195	184	56	6	0	1	1	0	1	99.2247	0	3.48214	0	0	0
19.1706	5	42.0372	0	0	0	15	95	0.8	84	4.4	46	181	49	72	6	0	1	0	0	1	95.6228	0	2.51389	0	0	0
17.6883	7	42.0826	0	0	0	15	108	0.7	87	5.9	57	171	67	82	6	0	0	0	0	1	112.355	0	2.08537	0	0	0
29.9579	7	31.1017	0	0	0	27	102	0.9	92	5.6	56	230	281	49	6	0	0	0	0	1	89.5424	0	4.69388	0	0	0
21.7871	7	52.9995	0	0	0	12	113	0.8	83	5.2	67	192	50	71	6	0	0	0	0	1	88.5357	0	2.70423	0	0	0
18.907	7.5	43.0274	0	0	0	15	104	0.7	98	2.9	58	161	51	36	6	0	0	0	0	1	111.612	0	4.47222	0	0	0
19.9655	8	40.9283	0	0	0	19	107	0.7	97	5.3	70	218	98	48	6	0	0	0	0	1	113.27	0	4.54167	0	0	0
18.2663	8	27.071	0	0	0	10	109	0.7	91	3	60	169	77	81	6	0	0	0	0	1	124.85	0	2.08642	0	0	0
15.6022	9	22.0505	0	0	0	9	98	0.6	88	3.6	51	158	51	68	6	0	0	0	0	1	136.039	0	2.32353	0	0	0
28.2162	5	46.0585	0	1	0	16	129	1	89	6.9	83	199	337	45	6	0	0	1	0	1	70.0232	0	4.42222	0	0	0
23.1147	6	43.9813	0	1	0	18	154	1.3	83	6.8	91	222	165	48	6	0	0	1	1	1	51.7258	0	4.625	0	1	0
25.2237	6.5	63.9685	0	1	0	31	111	1.1	91	5.8	69	222	84	87	6	0	0	0	0	1	55.0196	0	2.55172	0	0	0
24.1926	6.66667	45.91	0	1	0	22	113	0.9	76	6.1	70	196	87	47	6	0	1	0	0	1	97.2369	1	4.17021	0	0	0
22.0121	7	48.9402	0	1	1	25	110	1.1	84	5.1	68	191	112	42	6	0	1	1	0	1	61.1456	0	4.54762	0	0	1
27.1977	7	46.9884	0	1	0	41	127	1	92	6.5	76	191	128	31	6	0	0	0	1	1	69.5673	0	6.16129	0	1	0
19.9611	8	46.9386	0	1	0	13	126	0.9	92	4.3	82	195	148	39	6	0	0	0	0	1	96.5369	0	5	0	0	0
25.6515	8	52.9996	0	1	0	23	110	0.9	61	6.5	69	227	57	59	6	0	1	0	0	1	92.513	0	3.84746	0	0	0
26.1427	7	46.9798	1	0	0	19	140	0.8	86	4.6	80	217	148	35	6	0	0	0	1	1	92.3598	0	6.2	0	0	0
25.136	7	36.0495	1	0	0	27	100	0.7	101	4.8	55	237	88	78	6	0	0	0	0	1	117.219	0	3.03846	0	0	0
19.1113	7	35.9701	1	0	0	6	81	0.7	293	4.9	50	151	59	47	6	1	0	0	0	0	117.285	0	3.21277	0	0	0
19.9953	7	28.0082	1	0	0	8	96	0.8	93	4.9	51	185	59	63	6	0	1	0	0	1	105.526	0	2.93651	0	0	0
27.3184	7	59.0884	1	0	0	19	151	0.7	87	5	88	198	210	38	6	0	0	0	1	1	99.7041	0	5.21053	0	1	0
19.812	0	47.9401	1	0	0	14	110	0.6	89	5.2	59	190	114	43	6	0	0	0	0	1	113.418	0	4.4186	0	0	0
21.7013	0	36.9694	1	0	0	9	94	0.7	92	4.9	58	242	85	76	6	0	0	0	0	1	116.464	0	3.18421	0	0	0
20.1225	5	46.0287	1	0	0	12	97	0.8	84	3.9	64	241	81	53	6	0	0	0	0	1	92.9789	0	4.54717	0	0	0
20.1803	5	41.92	1	0	0	30	108	0.8	82	5.9	70	200	53	83	6	0	0	0	0	1	95.7016	0	2.40964	0	0	0
21.1075	6	40.0708	1	0	0	16	105	0.8	80	4.1	64	181	71	54	6	0	0	0	0	1	96.9529	0	3.35185	0	0	0
19.238	6	30.0379	1	0	0	28	103	0.8	82	4.5	61	164	69	57	6	0	0	0	0	1	104.032	0	2.87719	0	0	0
24.0483	6	78.0216	1	0	0	17	166	0.7	99	5.2	72	250	139	46	6	0	0	0	1	1	87.2876	0	5.43478	0	0	1
22.4813	6	58.0517	1	0	1	18	134	1.1	89	5.9	82	287	139	51	6	0	0	0	0	1	58.1245	0	5.62745	0	0	0
20.1116	6.5	22.9419	1	1	0	35	106	0.9	84	4.9	62	181	135	42	6	0	0	0	0	1	114.262	0	4.30952	0	0	0
17.3678	7	36.8996	1	1	0	23	115	1	89	3.3	64	223	54	78	6	0	0	0	0	1	74.6764	0	2.85897	0	0	0
24.5508	7	34.94	1	1	0	26	125	0.8	87	5.8	80	173	253	35	6	0	0	0	0	1	110.288	0	4.94286	0	0	0
18.9136	7	28.9298	1	1	0	21	119	0.9	78	5.1	71	181	45	87	6	0	0	0	0	1	109.555	0	2.08046	0	0	0
23.9627	7	52.0407	1	1	0	30	111	0.8	87	5.8	75	199	127	37	6	0	0	0	0	1	97.8039	0	5.37838	0	0	0
25.259	7.25	40.0613	1	1	0	15	123	1	91	6.3	74	219	189	45	6	0	0	0	0	1	73.0361	0	4.86667	0	0	0
20.9339	4	55.9996	1	1	0	50	113	1.1	88	5.8	73	208	159	53	6	0	0	0	0	1	58.1874	0	3.92453	0	0	0
28.9619	5	48.9412	1	1	0	30	115	1	105	6.4	73	240	173	46	6	0	1	0	0	1	68.6195	0	5.21739	0	0	0
26.5574	5.5	47.96	1	1	0	41	110	1.1	93	6	65	246	211	41	6	0	1	0	0	1	61.5681	0	6	0	0	0
22.9083	5.5	61.0191	1	1	0	31	111	1	172	6.7	71	188	139	35	6	1	0	0	0	0	63.0378	0	5.37143	0	0	0
21.7181	6	48.9302	1	1	0	13	105	0.9	83	5.1	70	158	234	48	6	0	1	0	0	1	95.1957	0	3.29167	0	0	0
23.8379	6	40.0194	1	1	0	13	127	0.9	84	5.6	75	218	102	47	6	0	0	1	0	1	101.345	0	4.6383	0	0	0
21.9415	6	33.9818	1	1	0	29	126	1	94	5.7	70	186	94	47	6	0	0	1	0	1	76.2228	0	3.95745	0	0	0
26.4284	6	56.0688	1	1	0	24	111	0.8	94	6.4	77	208	98	49	6	1	0	0	0	0	95.0753	0	4.2449	0	0	0
25.8604	6	54.0089	1	1	0	27	111	0.9	85	5.1	72	178	108	37	6	0	0	0	0	1	91.8594	0	4.81081	0	0	0
17.8552	7.5	42.9988	0	1	0	18	94	1	94	6	58	181	84	58	5.9	0	0	0	0	1	71.5445	0	3.12069	0	0	0
27.5189	4	60.1116	1	1	0	32	120	0.8	88	6.7	85	180	134	40	5.9	0	0	1	0	1	92.4132	1	4.5	0	0	0
26.6404	7	63.9684	1	0	0	58	130	0.7	91	5.8	70	218	82	43	5.9	0	0	0	0	1	96.3441	0	5.06977	0	0	0
19.6419	5	42.9985	1	0	0	13	97	0.7	82	5.5	61	227	49	67	5.9	0	0	0	0	1	111.635	0	3.38806	0	0	0
22.8949	6.83333	56.0013		1	0	35	148	1	96	6.1	81	166	83	43	5.9	0	0	0	1	1	65.2993	0	3.86047	0	0	0
25.9698	6	60.9975	1	1	0	47	105	0.9	87	6.2	62	180	110	35	5.9	0	0	1	0	1	87.4587	0	5.14286	0	0	0
25.441	6.5	44.0618	0	1	0	28	128	1	81	6.1	82	291	200	43	5.9	0	0	0	0	1	71.0123	0	6.76744	0	0	0
24.9525	6	55.998	1	0	0	20	131	0.9	94	5.3	78	269	80	54	5.9	0	0	0	0	1	75.1755	0	4.98148	0	0	0
23.3984	8	50.0018	0	0	0	26	95	0.7	96	5.1	61	188	160	45	5.9	0	0	0	0	1	106.276	1	4.17778	0	0	0
21.7013	6.25	33.0014	1	1	0	28	119	0.8	83	5.9	62	182	54	56	5.9	0	0	0	0	1	111.8	0	3.25	0	0	0
21.2633	6	45.0195	1	1	0	27	94	0.9	83	6.2	62	172	124	29	5.9	0	1	0	0	1	97.8471	0	5.93103	0	0	0
30.5347	8	46.0004	0	1	0	66	154	1.1	185	6.8	104	164	213	30	5.9	1	0	0	1	0	62.4215	0	5.46667	0	0	0
22.8999	5	35.0112	1	1	0	18	116	0.9	97	6.9	63	166	48	65	5.9	0	0	0	0	1	104.974	1	2.55385	0	0	0
18.3989	7.5	40.0803	1	1	0	20	118	0.9	76	6.5	70	202	71	62	5.9	0	0	1	0	1	101.302	0	3.25806	0	0	0
21.2166	6	36.0399	1	1	0	17	103	0.9	82	6.1	65	175	70	59	5.9	0	1	0	0	1	104.218	0	2.9661	0	0	0
25.2781	6.5	62.9399	0	1	0	29	122	0.9	73	5.8	74	185	68	48	5.9	0	0	0	0	1	86.2735	0	3.85417	0	0	0
26.9981	7.5	42.9398	0	1	0	24	113	0.9	77	5.9	66	172	59	51	5.9	0	1	0	0	1	99.2871	0	3.37255	0	0	0
22.6515	7	54.0097	1	1	0	17	121	0.9	88	5.2	80	210	83	49	5.9	0	0	0	0	1	91.8589	0	4.28571	0	0	1
25.6204	7.5	33.0076	0	1	0	29	111	0.8	90	6	65	180	164	29	5.9	0	0	0	0	1	111.795	0	6.2069	0	0	0
24.2066	5	52.9803	1	0	0	22	96	0.7	80	3.9	59	176	142	39	5.9	0	0	0	0	1	104.075	0	4.51282	0	0	0
23.1362	5	55.9283	1	0	0	42	95	0.7	86	5.4	63	154	87	37	5.9	0	1	0	0	1	101.942	0	4.16216	0	0	0
23.3781	7	49.9126	1	1	0	36	108	1	81	5.9	64	175	214	36	5.9	0	0	0	0	1	68.1528	0	4.86111	0	0	0
29.8384	4	51.9916	1	0	0	36	132	1.1	127	4.3	85	189	200	40	5.9	1	0	0	1	0	60.6523	0	4.725	0	1	0
25.676	6	33.0882	1	1	0	86	115	0.9	85	6.3	64	223	60	55	5.9	0	0	0	0	1	106.401	0	4.05455	0	0	0
23.9711	6.5	57.9798	0	1	0	24	127	0.9	111	6.8	73	189	191	40	5.9	0	0	0	0	1	89.3325	0	4.725	0	0	0
20.0115	0	53.0394	1	0	0	9	132	0.8	87	3.7	74	160	87	52	5.9	0	0	0	0	1	88.5109	0	3.07692	0	0	0
25.0505	0	53.9397	1	1	0	17	115	0.9	78	5.8	78	226	50	41	5.9	0	0	1	0	1	91.9041	1	5.5122	0	0	0
25.3394	5	71.0291	1	0	0	28	151	0.6	119	4.1	86	164	507	25	5.9	1	0	0	1	0	96.4369	1	6.56	1	0	0
23.2707	4	25.0001	1	1	0	16	105	0.8	77	5.5	55	143	67	37	5.9	0	0	0	0	1	118.263	1	3.86486	0	0	0
31.7898	4	55.9795	1	1	0	28	111	1.1	90	3.4	68	217	67	42	5.9	0	0	0	0	1	58.1956	0	5.16667	0	0	0
26.993	7.5	59.0108	0	0	0	22	118	0.9	87	5.2	66	226	74	34	5.9	0	0	0	0	1	73.6012	0	6.64706	0	0	0
24.7853	7	58.0592	1	0	0	10	111	0.6	77	5.2	62	295	69	90	5.9	0	0	0	0	1	105.636	0	3.27778	0	0	1
25.2127	8	40.02	0	1	0	27	136	1	96	6.3	83	204	219	43	5.9	0	0	0	1	1	73.0573	0	4.74419	0	0	0
25.515	6	47.0088	1	0	0	19	93	0.8	82	5.6	53	164	75	44	5.9	0	0	0	0	1	92.341	0	3.72727	0	0	0
25.0459	5	61.0915	1	1	0	24	122	0.9	92	5.9	77	283	137	63	5.9	0	0	0	0	1	87.401	0	4.49206	0	0	0
34.1551	4	58.8905	1	1	0	28	162	0.9	117	6.1	89	144	74	30	5.9	0	0	0	1	1	88.7628	0	4.8	0	0	0
21.2342	8	30.0097	1	0	0	38	97	0.6	82	3.9	49	172	30	65	5.9	0	0	0	0	1	128.642	0	2.64615	0	0	0
20.9042	6.5	55.9793	0	1	0	24	107	0.9	86	6.3	70	173	205	40	5.9	0	0	0	0	1	90.5967	0	4.325	0	0	0
23.8728	6	57.0081	1	0	0	24	85	0.6	98	3.8	39	191	82	68	5.9	0	0	0	0	1	106.419	0	2.80882	0	0	0
25.2234	7	50.9899	0	0	0	12	137	0.7	94	5.5	71	252	106	58	5.9	0	0	0	0	1	105.541	0	4.34483	0	0	0
23.3387	7	25.0491	0	1	0	11	120	1	72	4.8	71	175	114	68	5.9	0	0	0	0	1	81.1589	0	2.57353	0	0	0
21.2402	6.5	55.0194	0	1	0	17	139	0.8	235	5.1	82	149	133	41	5.9	1	0	1	0	0	95.7787	0	3.63415	0	0	0
20.509	5	66.9599	1	1	0	265	166	0.8	85	5.9	88	173	126	41	5.9	0	0	0	1	1	88.0728	0	4.21951	0	0	0
22.3831	6	42.0196		1	0	17	118	0.9	76	6.2	69	145	76	44	5.9	0	0	0	0	1	99.9309	1	3.29545	0	0	0
30.8982	6.5	52.0116	0	0	0	28	101	0.6	95	4.3	60	222	128	56	5.9	0	0	0	0	1	110.22	0	3.96429	0	0	0
21.6184	6.5	50.9385	0	0	0	25	116	0.7	90	4.2	69	218	775	31	5.9	0	0	0	0	1	105.579	1	7.03226	0	0	1
25.3707	7	34.9784	0	0	0	19	99	0.6	76	5.8	72	198	141	47	5.9	0	0	0	0	1	124.23	0	4.21277	0	0	0
18.8259	7	24.0498	0	0	0	13	93	0.6	80	3.9	52	166	60	66	5.9	0	0	0	0	1	134.142	0	2.51515	0	0	0
21.4852	8	41.9393	0	0	0	10	113	0.8	84	3.7	57	180	63	62	5.9	0	0	0	0	1	95.6886	0	2.90323	0	0	0
20.2067	8	36.0694	0	0	0	33	97	0.6	78	5	61	184	85	62	5.9	0	0	0	0	1	123.281	1	2.96774	0	0	0
18.9142	8	27.9508	0	0	0	9	103	0.7	81	4.3	56	190	83	63	5.9	1	0	0	0	0	124.081	0	3.01587	1	0	0
21.5638	8	22.9806	0	0	0	12	91	0.8	74	5.2	54	182	144	55	5.9	0	0	0	0	1	109.32	0	3.30909	0	0	0
22.9452	8.5	38.998	0	0	0	10	110	0.6	82	5.7	65	170	43	66	5.9	0	0	0	0	1	120.771	0	2.57576	0	0	0
24.1512	6	45.0905	0	1	0	50	121	0.9	90	5.2	68	224	111	51	5.9	0	0	0	0	1	97.7983	0	4.39216	0	0	0
21.5904	6	39.95	0	1	0	38	92	0.9	80	6.7	60	151	105	31	5.9	0	1	0	0	1	101.394	0	4.87097	0	0	0
29.7906	6	56.9903	0	1	0	29	120	1.1	88	6.5	76	190	106	61	5.9	0	0	0	0	1	57.7839	1	3.11475	0	0	0
24.6296	6	54.0386	0	1	0	24	108	0.9	96	6.4	70	160	91	49	5.9	0	0	0	0	1	91.8402	0	3.26531	0	0	0
27.638	6.5	53.9678	0	1	0	49	108	0.9	88	5	59	206	124	36	5.9	0	0	0	0	1	91.8859	0	5.72222	0	0	0
22.6721	7	45.9682	0	1	1	105	112	0.9	89	4.4	68	224	161	33	5.9	0	0	0	0	1	97.1972	0	6.78788	0	0	0
26.325	7	40.9993	0	1	0	35	108	1	88	6.8	60	189	160	38	5.9	0	0	0	0	1	72.5565	0	4.97368	0	0	0
20.8923	7	36.1001	0	1	0	47	130	0.9	103	5.9	79	184	126	58	5.9	0	1	0	0	1	104.174	0	3.17241	0	0	0
23.778	7	26.0003	0	1	0	21	129	0.8	79	6.5	76	187	56	45	5.9	0	0	0	0	1	117.435	0	4.15556	0	0	0
20.6623	7.5	42.0081	0	1	0	33	134	0.9	126	5.7	80	163	84	62	5.9	1	0	0	0	0	99.939	0	2.62903	0	0	0
25.4878	8	54.0006	0	1	0	36	114	0.9	87	6.5	67	240	97	62	5.9	0	0	0	0	1	91.8648	0	3.87097	0	0	0
20.5322	6.5	31.9593	1	0	0	20	104	0.6	75	3.3	66	161	65	57	5.9	0	0	0	0	1	126.892	0	2.82456	0	0	0
25.36	6.5	60.93	1	0	0	16	127	0.6	95	5.7	68	284	101	57	5.9	0	0	0	0	1	103.527	1	4.98246	0	0	0
23.2876	7	48.9895	1	0	0	14	98	0.8	94	3.7	58	150	191	30	5.9	0	0	0	0	1	91.0651	0	5	0	0	0
20.8717	7	37.9791	1	0	0	11	95	0.7	83	3.7	60	176	60	49	5.9	0	0	0	0	1	115.641	0	3.59184	0	0	0
21.6642	7	31.0819	1	0	0	9	99	0.8	79	3.5	60	163	72	66	5.9	0	0	0	0	1	103.272	0	2.4697	0	0	0
21.9337	8	29.04	1	0	0	11	99	0.6	82	4.8	60	219	88	59	5.9	0	0	0	0	1	129.521	0	3.71186	0	0	0
19.7695	8	25.0588	1	0	0	10	105	0.6	74	3.4	55	187	85	68	5.9	0	0	0	0	1	133.195	0	2.75	0	0	0
21.0451	5	34.9717	1	0	0	15	95	0.6	90	4.1	55	135	79	67	5.9	0	0	0	0	1	124.235	0	2.01493	0	0	0
26.1331	5	56.0917	1	0	0	74	129	0.8	85	5.5	74	174	89	45	5.9	0	0	0	1	1	86.6333	0	3.86667	0	0	0
24.498	5.5	39.9702	1	0	0	22	86	0.7	80	4.3	58	153	75	58	5.9	0	0	0	0	1	114.035	0	2.63793	0	0	0
23.8278	5.5	68.9474	1	0	0	26	111	0.8	129	4.4	75	208	127	43	5.9	1	0	0	0	0	79.1526	0	4.83721	0	0	0
19.3219	6	48.9525	1	0	0	29	103	0.6	232	3.2	60	149	46	58	5.9	1	0	0	0	0	112.614	1	2.56897	0	0	0
18.0182	6	39.0013	1	0	0	19	89	0.6	78	4.2	50	219	76	61	5.9	0	0	0	0	1	120.768	0	3.59016	0	0	0
20.8469	6.5	35.0403	1	1	0	16	114	1.1	84	6.6	72	202	48	64	5.9	0	1	1	0	1	67.4172	0	3.15625	0	0	0
21.482	7	48.0677	1	1	0	25	105	1	82	6.4	65	165	170	33	5.9	0	0	0	0	1	69.0418	0	5	0	0	0
19.0057	7	45.9813	1	1	0	20	111	1	79	4.1	66	159	73	66	5.9	0	1	0	0	1	70.0612	0	2.40909	0	0	0
23.8753	7	41.0299	1	1	0	20	120	1	92	5.8	67	177	241	40	5.9	0	0	0	0	1	72.5409	0	4.425	0	0	0
26.8105	7	35.008	1	1	1	31	106	0.9	79	4.6	65	224	89	48	5.9	0	0	1	0	1	104.976	0	4.66667	0	0	0
24.564	7	73.9694	1	1	1	17	142	0.8	83	5.4	78	201	136	96	5.9	0	1	1	1	1	83.8412	0	2.09375	0	1	1
25.4686	7	54.9792	1	1	0	28	112	1	87	6.6	75	180	182	46	5.9	0	0	1	0	1	65.7699	1	3.91304	0	0	0
22.8116	7.5	42.9992	1	1	0	28	118	1.1	87	6.1	82	177	199	37	5.9	0	1	1	0	1	63.7514	0	4.78378	0	0	0
22.8799	8	30.0794	1	1	0	23	115	1	90	5.4	65	147	163	34	5.9	0	0	0	0	1	78.3412	0	4.32353	0	0	0
22.0796	0	29.9094	1	1	0	19	109	1	85	5.2	70	149	112	55	5.9	0	0	0	0	1	78.4348	0	2.70909	0	0	0
26.3279	3.5	72.0479	1	1	0	25	128	1.1	83	5.2	84	154	146	30	5.9	0	0	0	0	1	51.984	1	5.13333	0	0	0
25.9798	5	56.9896	1	1	0	32	142	1	207	5.6	78	236	348	43	5.9	1	0	0	1	0	64.8476	1	5.48837	1	0	0
24.4182	6	43.0012	1	1	0	32	115	1	90	6.3	65	169	145	30	5.9	0	1	0	0	1	71.5433	0	5.63333	0	0	0
23.0065	6	40.03	1	1	0	29	115	0.8	81	6.4	68	161	162	50	5.9	0	0	0	0	1	106.414	0	3.22	0	0	0
23.5221	6	40.0016	1	1	0	28	88	0.9	101	5.1	54	202	109	46	5.9	0	0	0	0	1	101.358	0	4.3913	0	0	0
24.657	6	38.0394	1	1	0	41	121	1.1	86	6.4	69	200	92	39	5.9	0	0	0	0	1	66.0117	0	5.12821	0	0	0
24.4516	6	37.97	1	1	0	33	117	0.9	87	6.8	68	304	179	41	5.9	0	0	0	0	1	102.814	0	7.41463	0	0	0
19.9412	6	36.9997	1	1	1	15	101	1.1	91	6.6	67	150	80	53	5.9	0	1	0	0	1	66.4956	0	2.83019	0	0	0
22.0207	6	34.9785	1	1	0	27	127	0.9	92	6.6	74	200	102	50	5.9	0	0	1	0	1	104.998	0	4	0	0	0
21.8895	6	28.0108	1	1	0	28	111	0.9	82	6.3	55	162	79	58	5.9	0	0	0	0	1	110.265	0	2.7931	0	0	0
23.5079	6	50.021	1	1	0	197	104	0.9	72	5.7	57	163	72	44	5.9	0	0	0	0	1	94.4691	0	3.70455	0	0	0
22.0633	6.83333	33.9206	1	0	0	19	106	0.6	94	3.6	62	164	106	39	5.8	0	0	1	0	1	125.156	0	4.20513	0	0	0
26.9923	9	31.9792	0	0	0	70	121	0.7	88	5.7	71	198	128	45	5.8	0	0	0	0	1	120.619	0	4.4	0	0	0
21.8411	6	63.9794	0	0	0	18	106	0.7	147	5.3	69	195	112	44	5.8	1	0	0	0	0	96.3367	0	4.43182	0	0	0
23.633	0	63.0801	1	0	0	28	133	0.6	89	5.1	69	213	96	52	5.8	0	0	0	1	1	101.975	0	4.09615	0	0	0
22.2676	8	68.9877	1	1	0	23	104	1.2	95	6.8	74	236	156	31	5.8	0	1	0	0	1	47.8059	0	7.6129	0	0	0
24.463	8	44.0498	0	1	0	22	112	1	86	6.4	61	214	415	44	5.8	0	1	1	0	1	71.0182	0	4.86364	0	0	0
17.5532	6	44.0611	1	0	0	14	86	0.8	82	5.1	51	174	50	73	5.8	0	0	0	0	1	94.273	0	2.38356	0	0	0
23.0877	0	40.931	1	1	0	21	107	0.9	84	6.1	70	176	106	38	5.8	0	1	0	0	1	100.698	0	4.63158	0	0	0
27.6787	6	67.0006	1	0	0	92	137	0.8	89	5.9	65	155	123	62	5.8	0	0	0	0	1	80.2425	0	2.5	0	0	0
25.7187	6	52.0016	1	0	0	29	130	0.6	89	4	79	195	98	70	5.8	0	0	0	0	1	110.228	0	2.78571	0	0	0
27.9602	6	56.0706	1	1	0	37	135	1	112	6.2	88	189	164	40	5.8	0	0	1	1	1	65.2676	0	4.725	0	0	0
30.3023	6	39.0908	1	0	0	45	110	0.8	93	3.8	63	250	120	37	5.8	0	0	0	0	1	97.6226	0	6.75676	0	0	0
27.6841	7.5	35.9886	0	1	0	53	111	0.8	102	5.7	68	189	164	33	5.8	0	0	1	0	1	109.478	0	5.72727	0	0	0
25.1975	7	52.9999	1	1	1	47	124	1	81	4.4	81	221	109	50	5.8	0	0	0	1	1	66.6907	0	4.42	0	1	0
21.7813	4	68.0612	1	1	0	36	122	1	141	5.3	66	243	123	55	5.8	1	0	1	0	0	59.9953	1	4.41818	1	0	0
29.5137	6	35.919	1	1	0	27	145	0.8	83	6.1	81	223	204	46	5.8	0	0	0	1	1	109.532	0	4.84783	0	0	0
24.3294	6	59.0202	1	1	0	57	122	0.9	93	5.2	68	193	147	36	5.8	0	1	0	0	1	88.682	0	5.36111	0	0	0
27.5452	6	43.1012	0	1	0	35	120	0.9	93	6.1	70	213	123	47	5.8	0	0	0	0	1	99.1746	0	4.53191	0	0	0
27.1437	7	56.0413	0	0	0	19	138	0.5	89	4.8	66	249	137	65	5.8	0	0	0	0	1	113.747	0	3.83077	0	0	0
23.4123	6.5	41.0204	0	0	0	63	121	0.8	81	5.9	77	235	116	73	5.8	0	0	0	0	1	96.3083	0	3.21918	0	0	0
25.3543	7	61.0175	0	1	0	41	103	1	97	6.5	65	177	250	36	5.8	0	0	1	0	1	63.0385	0	4.91667	0	0	0
22.4883	7.5	27.0177	0	0	0	17	113	0.6	87	5.1	66	187	85	59	5.8	0	0	0	0	1	131.375	0	3.16949	0	0	0
26.723	4.5	26.0608	1	0	0	13	100	0.7	87	4.3	59	142	37	47	5.8	0	0	0	0	1	125.74	0	3.02128	0	0	0
24.6247	5.5	49.0117	1	1	0	20	113	1	94	5.9	68	222	74	51	5.8	0	0	1	0	1	68.5855	0	4.35294	0	0	0
25.5608	7	54.9501	0	0	0	19	94	0.7	92	4.6	54	213	89	51	5.8	0	0	0	0	1	102.645	0	4.17647	0	0	0
23.1481	7	38.9785	0	0	0	19	109	0.9	90	5.9	75	296	167	57	5.8	0	1	0	0	1	84.7224	0	5.19298	0	0	0
22.1703	8	34.008	0	0	0	9	104	0.5	95	4.6	54	132	45	43	5.8	0	0	0	0	1	132.787	0	3.06977	0	0	0
19.3515	6.5	29.04	1	1	0	12	105	0.9	82	6.7	55	123	71	40	5.8	0	0	0	0	1	109.471	0	3.075	0	0	0
20.5883	3	27.0102	1	0	0	43	99	0.8	88	4.7	61	195	90	36	5.8	0	0	0	0	1	106.269	0	5.41667	0	0	0
22.9556	6	72.0274	1	1	1	10	133	1	86	6.8	75	209	124	89	5.8	0	1	1	1	1	58.3468	0	2.34831	0	1	1
26.3437	4.5	44.9502	1	1	0	70	113	0.9	79	6	76	257	236	43	5.8	0	0	1	0	1	97.8948	0	5.97674	0	0	0
21.3701	7	59.0694	1	0	0	40	144	0.8	99	5.1	76	189	151	49	5.8	0	0	0	1	1	84.84	0	3.85714	0	0	0
28.8929	3	65.9419	1	1	0	16	137	1	103	5.8	82	203	73	43	5.8	0	0	1	0	1	60.8951	0	4.72093	0	0	0
18.8646	7	79.9499	0	1	0	19	152	1.1	102	4.1	71	145	42	60	5.8	0	0	0	1	1	49.177	0	2.41667	0	1	0
17.8704	6	72.9611	1	0	0	20	148	0.61	134	4.1	78	227	71	97	5.8	1	0	0	1	0	94.6226	0	2.34021	0	1	0
23.96	7	42.9886	0	1	0	34	131	1.4	82	6.6	75	249	99	43	5.8	0	0	0	0	1	47.6203	0	5.7907	0	0	1
24.1908	6	39.0506	1	0	0	11	103	0.6	87	3.7	56	249	80	75	5.8	0	0	0	0	1	120.726	0	3.32	0	0	0
23.2092	3	34.9706	1	0	0	15	83	0.7	84	3.6	50	166	149	48	5.8	0	0	0	0	1	118.111	0	3.45833	0	0	0
26.6948	7	29.0308	1	1	0	54	126	1	90	5.9	74	195	73	46	5.8	0	0	1	0	1	78.9204	0	4.23913	0	0	0
22.1631	8	45.0404	1	0	0	8	99	0.8	76	3.7	72	162	86	38	5.8	0	0	0	0	1	93.6267	0	4.26316	0	0	0
27.2164	7	59.9724	0	0	0	28	152	0.6	98	4.5	80	166	68	67	5.8	0	0	0	1	1	104.226	0	2.47761	0	1	0
22.4047	6	48.9519	1	1	0	24	105	0.9	94	6.7	68	161	115	51	5.8	0	1	1	0	1	95.1812	0	3.15686	0	0	0
21.5018	6.16667	52.0205	1	1	0	37	111	1	86	6.5	65	204	65	59	5.8	0	0	0	0	1	67.1511	0	3.45763	0	0	0
28.7255	10	57.9593	0	1	0	18	105	0.9	88	5.6	65	188	125	48	5.8	0	0	0	0	1	89.3453	0	3.91667	0	0	0
20.414	6	36.9774	1	0	0	13	85	0.7	85	5.7	49	161	40	65	5.8	0	0	0	0	1	116.458	0	2.47692	0	0	0
23.111	9	44.9707	0	1	0	18	123	0.9	75	4.9	72	244	86	51	5.8	0	0	0	0	1	97.8807	0	4.78431	0	0	0
22.2082	7	51.0397	0	0	0	26	96	0.7	93	5.7	61	232	111	88	5.8	0	0	0	0	1	105.504	0	2.63636	0	0	0
31.1262	6	41.9499	0	1	0	41	127	0.8	94	5.9	71	188	172	50	5.8	0	0	0	0	1	104.988	1	3.76	0	0	0
16.8553	7	36.0105	1	0	0	12	107	0.7	87	4.1	54	188	129	61	5.8	0	0	0	0	1	117.251	0	3.08197	0	0	0
25.9826	5.5	53.9577	0	0	0	27	107	0.8	83	5.9	62	211	78	64	5.8	0	0	0	0	1	87.9418	1	3.29688	0	0	0
24.0346	7	43.9529	0	0	0	22	101	0.7	94	4.5	56	189	56	62	5.8	0	0	0	0	1	110.889	0	3.04839	0	0	0
22.8231	7	58.9005	0	0	0	23	108	0.6	124	5.1	58	194	84	54	5.8	0	0	0	0	1	105.013	0	3.59259	0	0	0
21.8457	7	51.912	0	0	0	27	100	0.6	84	5.6	62	146	76	36	5.8	0	0	0	0	1	110.297	0	4.05556	0	0	0
17.1709	8	36.9491	0	0	0	19	98	0.6	85	3.5	53	134	64	81	5.8	0	0	0	0	1	122.522	0	1.65432	0	0	0
18.0696	8	33.1088	0	0	0	16	95	0.7	91	4.5	60	146	64	63	5.8	0	0	0	0	1	119.666	0	2.31746	0	0	0
19.7558	8	25.0711	0	0	0	11	82	0.8	84	4.3	53	166	94	54	5.8	0	0	0	0	1	107.726	0	3.07407	0	0	0
26.7713	6	47.9595	0	1	0	32	120	1.1	80	6.1	75	240	69	61	5.8	0	0	0	1	1	61.5683	0	3.93443	0	0	0
23.1316	6	40.03	0	1	0	16	114	0.7	90	5.8	63	157	60	46	5.8	0	1	0	0	1	112.477	1	3.41304	0	0	0
23.4498	6	28.9982	0	1	0	93	123	0.9	100	5.9	66	158	106	33	5.8	0	1	1	0	1	109.503	1	4.78788	0	0	0
26.5596	6	53.0507	0	1	0	23	120	0.9	72	5.6	69	208	95	54	5.8	0	0	0	0	1	92.4798	1	3.85185	0	0	0
24.5674	6.16667	58.9302	0	1	0	17	102	1.1	86	5.7	67	183	60	42	5.8	0	0	0	0	1	57.0018	0	4.35714	0	0	0
26.1302	6.46667	59.0413	0	1	0	64	123	0.8	113	6.8	75	148	316	28	5.8	0	0	0	0	1	93.1106	0	5.28571	0	0	0
22.8898	7	38.0595	0	1	0	29	125	0.7	91	6	71	178	117	58	5.8	0	0	0	0	1	114.045	0	3.06897	0	0	0
21.5568	7	35.9991	0	1	0	35	132	1.1	89	6.7	70	176	158	42	5.8	0	0	0	0	1	66.9646	0	4.19048	0	0	0
28.3873	7	51.9892	0	1	0	65	118	0.8	96	6.3	78	236	172	55	5.8	0	0	1	0	1	97.8393	0	4.29091	0	0	0
26.6654	7.41667	42.0103	0	1	0	37	116	0.9	232	6.2	77	252	223	41	5.8	1	0	0	0	0	99.9375	1	6.14634	1	0	0
23.6222	8	54.9308	0	1	0	29	101	0.9	84	6.6	69	199	464	33	5.8	0	0	0	0	1	91.2664	0	6.0303	0	0	0
26.3756	8	53.0717	0	1	0	17	116	1	95	5.3	69	200	112	53	5.8	0	0	0	0	1	66.6571	0	3.77358	0	0	0
23.0502	8.5	48.039	0	1	0	27	116	1	81	6	72	167	67	63	5.8	0	0	0	0	1	69.0557	0	2.65079	0	0	0
22.7306	6.5	37.9612	1	0	0	12	98	0.7	84	4.7	63	187	68	67	5.8	0	0	0	0	1	115.656	0	2.79104	0	0	0
17.9952	7	46.931	1	0	0	16	118	0.7	91	4.1	69	205	70	80	5.8	0	0	0	0	1	108.593	0	2.5625	0	0	0
18.6777	7	43.0398	1	0	0	24	94	0.8	90	4.2	44	213	66	63	5.8	0	0	0	0	1	94.9517	0	3.38095	0	0	0
17.885	7	36.9501	1	0	0	11	102	0.6	80	3.2	55	171	73	49	5.8	0	0	0	0	1	122.521	0	3.4898	0	0	0
18.923	7	30.0611	1	0	0	11	101	0.6	91	3.9	61	161	49	83	5.8	0	0	0	0	1	128.596	0	1.93976	0	0	0
18.7547	7	52.0896	1	0	0	32	106	0.7	80	4.7	66	229	64	86	5.8	0	0	0	0	1	104.728	0	2.66279	0	0	0
24.4478	7.5	42.9709	1	0	0	41	110	0.8	86	5	74	160	55	54	5.8	0	0	0	0	1	94.9977	0	2.96296	0	0	0
19.5035	7.5	37.9889	1	0	0	15	106	0.6	96	4.3	56	200	53	67	5.8	0	0	0	0	1	121.63	0	2.98507	0	0	0
18.5639	7.5	24.0006	1	0	0	13	105	0.6	85	5.6	60	153	71	57	5.8	0	0	0	0	1	134.189	0	2.68421	0	0	0
21.7119	8	22.0591	1	0	0	6	109	0.8	93	4.2	65	168	35	76	5.8	0	0	0	0	1	110.03	0	2.21053	0	0	0
22.4344	2.5	27.9493	1	0	0	13	113	0.6	77	4.7	64	217	42	75	5.8	0	0	0	0	1	130.518	0	2.89333	0	0	0
22.9761	3	21.9502	1	0	0	10	100	0.7	94	3.3	66	165	116	55	5.8	0	0	1	0	1	129.423	1	3	0	0	0
18.4983	4.5	51.9289	1	0	0	11	101	0.6	77	3.4	60	152	54	48	5.8	0	0	0	0	1	110.284	0	3.16667	0	0	0
25.708	5	45.0205	1	0	0	18	122	0.7	102	4.8	62	170	146	39	5.8	0	0	0	0	1	110.06	0	4.35897	0	0	0
22.5648	5	25.9512	1	0	0	7	94	0.7	76	4.1	56	149	43	59	5.8	0	0	0	0	1	125.836	0	2.52542	0	0	0
22.454	5.5	76.991	1	0	0	17	133	0.8	94	4.7	72	201	254	41	5.8	1	0	0	1	0	74.8043	0	4.90244	1	0	1
22.9743	6	46.0401	1	0	0	19	101	0.7	90	4.4	65	188	80	77	5.8	0	0	0	0	1	109.275	0	2.44156	0	0	0
22.4815	6	36.0401	1	0	0	112	103	0.6	81	5.6	57	141	78	52	5.8	0	0	1	0	1	123.307	0	2.71154	0	0	0
17.1742	6	24.0385	1	0	0	15	103	0.7	86	4.4	57	185	74	65	5.8	0	0	0	0	1	127.539	0	2.84615	0	0	0
24.0478	6	53.9998	1	0	0	25	107	0.7	107	5.9	71	170	163	43	5.8	0	0	0	0	1	103.333	0	3.95349	0	0	0
24.2612	7	40.9587	1	1	0	53	115	0.8	114	6.8	74	211	96	57	5.8	0	0	0	0	1	105.722	0	3.70175	0	0	0
18.8964	7	35.9586	1	1	0	21	113	1.2	84	6.7	66	190	111	45	5.8	0	1	0	0	1	60.2899	0	4.22222	0	0	0
23.0997	7	52.0128	1	1	0	31	110	1.1	81	5.6	71	160	150	39	5.8	0	0	0	0	1	59.84	0	4.10256	0	0	0
22.667	0	52.0103	1	1	0	18	109	1	90	4.7	70	273	170	45	5.8	0	0	0	0	1	67.1559	0	6.06667	0	0	0
23.942	5	45.0117	1	1	0	65	104	1.1	123	6.7	67	195	250	34	5.8	0	0	0	1	1	62.8565	0	5.73529	0	1	0
22.3838	5.5	43.0514	1	1	0	8	107	0.9	84	4.5	59	176	70	48	5.8	0	0	0	0	1	99.2093	0	3.66667	0	0	0
23.1612	6	40.0087	1	1	0	62	111	0.7	106	5.7	62	214	166	52	5.8	0	0	0	0	1	112.494	0	4.11538	0	0	0
20.9646	6	40.0078	1	1	0	17	118	0.8	87	5.4	73	152	74	51	5.8	0	0	0	0	1	106.43	0	2.98039	0	0	0
21.3557	6	39.0403	1	1	0	16	106	0.9	77	5.3	61	145	95	31	5.8	0	1	0	0	1	102.044	0	4.67742	0	0	0
28.4493	6	37.9597	1	1	0	58	113	0.8	89	6.7	61	168	69	33	5.8	0	1	0	0	1	107.973	0	5.09091	0	0	0
24.3487	6	28.0475	1	1	0	20	108	1	87	6.7	60	115	132	35	5.8	0	1	1	0	1	79.4674	0	3.28571	0	0	0
23.0507	6	20.9805	1	1	0	47	120	1	88	6	64	242	133	50	5.8	0	0	0	0	1	83.5119	0	4.84	0	0	0
26.4724	6	77.0215	1	1	0	13	131	0.9	88	4	74	163	86	36	5.8	0	0	0	1	1	78.148	0	4.52778	0	1	0
25.5114	6	63.9491	1	1	0	39	143	0.9	209	5.4	76	213	162	38	5.8	1	0	0	1	0	85.664	1	5.60526	1	1	0
25.4854	6	57.0693	1	1	0	28	111	1	91	6.9	65	225	155	44	5.8	0	0	0	0	1	64.8113	0	5.11364	0	0	0
23.2396	6	55.0109	1	1	0	71	122	0.9	81	6.6	77	260	119	36	5.8	0	0	0	0	1	91.2151	0	7.22222	0	0	0
20.6395	6	54.031	1	1	0	86	97	0.8	78	5.1	63	206	103	57	5.8	0	0	0	0	1	96.4461	0	3.61404	0	0	0
24.4711	6.5	39.8887	0	1	0	36	122	1.1	87	5.3	71	170	87	52	5.7	0	1	0	0	1	65.1597	0	3.26923	0	0	0
23.4877	6	43.9614	1	1	1	31	104	1.1	85	6.7	66	201	134	45	5.7	0	0	0	0	1	63.322	1	4.46667	0	0	0
23.4375	6.5	59.0121	1	1	0	27	119	0.9	87	4.9	78	216	174	38	5.7	0	0	0	0	1	88.687	0	5.68421	0	0	0
30.7695	6	58.9977	0	1	0	28	123	0.8	85	6.5	71	297	296	34	5.7	0	0	0	0	1	93.1392	0	8.73529	0	0	1
25.5246	7.5	58.0589	0	1	0	20	126	1.1	111	6.2	75	214	82	48	5.7	1	0	0	0	0	57.3517	0	4.45833	1	0	0
28.571	7.5	40.9594	0	0	0	20	109	0.7	92	4.2	71	154	69	65	5.7	0	0	1	0	1	113.245	0	2.36923	0	0	0
27.1724	7	48.0708	0	1	0	125	136	0.7	199	5.4	86	168	145	61	5.7	1	1	1	0	0	106.3	0	2.7541	0	0	0
27.198	7	68.9601	0	1	0	25	136	0.8	130	6	74	220	87	43	5.7	1	0	0	0	0	86.8439	0	5.11628	1	0	0
26.2206	7	50.0313	0	1	0	52	99	0.9	84	6.5	63	184	117	38	5.7	0	0	0	0	1	94.4622	1	4.84211	0	0	0
26.0483	6	37.9924	1	1	0	46	111	0.9	86	6.7	58	130	153	30	5.7	0	0	0	0	1	102.798	0	4.33333	0	0	0
22.9803	7	24.0103	0	0	0	36	107	0.6	92	5	53	165	126	46	5.7	0	0	0	0	1	134.179	0	3.58696	0	0	0
26.8977	7	55.0699	1	1	0	26	135	1	94	6.7	75	183	172	37	5.7	0	1	0	1	1	65.728	0	4.94595	0	1	0
18.8592	5	59.9609	1	1	0	25	113	1	181	5	77	164	102	51	5.7	1	0	0	0	0	63.5081	0	3.21569	0	0	0
25.1406	6	60.0117	1	1	0	34	105	0.9	76	6.8	69	235	81	39	5.7	0	0	1	0	1	88.0665	0	6.02564	0	0	0
25.1436	7	43.9899	0	1	0	28	131	0.9	87	6	77	200	191	28	5.7	0	1	0	0	1	98.5574	0	7.14286	0	0	0
27.4051	5	72.0927	1	0	0	16	155	0.7	97	5.2	85	177	83	63	5.7	0	0	0	1	1	90.9997	0	2.80952	0	0	0
27.6467	6.5	49.0509	0	1	0	72	123	1.2	89	6.5	88	215	184	41	5.7	0	0	0	0	1	54.9925	0	5.2439	0	0	0
20.4304	6	37.9098	1	1	1	19	118	1.07	77	6.9	76	189	111	55	5.7	0	1	1	0	1	68.3199	0	3.43636	0	0	0
21.518	6.5	62.9288	1	1	0	21	114	1.2	80	6.8	71	213	143	62	5.7	0	1	1	0	1	49.8845	0	3.43548	0	0	0
24.37	6.5	40.0421	1	1	0	21	117	0.8	83	6.9	67	183	216	55	5.7	0	0	0	0	1	106.405	0	3.32727	0	0	0
20.4712	8	30.9998	1	0	0	9	96	0.7	83	4.1	57	148	69	42	5.7	0	0	0	0	1	121.452	0	3.52381	0	0	0
22.6171	6	32.0718	0	1	0	30	106	0.9	79	5.8	53	233	72	69	5.7	0	0	0	0	1	107.164	0	3.37681	0	0	0
21.34	6	50.081	1	0	0	14	103	0.6	83	4.4	59	244	73	82	5.7	0	0	0	0	1	111.725	0	2.97561	0	0	0
22.8975	7	46.9806	0	0	0	16	96	0.6	96	2.9	56	178	36	67	5.7	0	0	1	0	1	114.185	0	2.65672	0	0	0
26.716	5	62.0301	1	1	0	19	111	1.2	91	5.5	64	195	78	47	5.7	0	0	0	0	1	50.2004	0	4.14894	0	0	0
21.1577	6	57.9591	1	1	0	22	128	0.8	91	5.7	82	160	69	40	5.7	0	0	0	0	1	93.8212	1	4	0	0	0
25.0851	8	47.01	0	1	0	57	133	0.7	117	5.7	90	209	472	38	5.7	0	1	1	1	1	107.095	0	5.5	0	0	0
21.8269	7	28.0101	1	0	0	26	99	0.7	78	3.5	55	145	31	67	5.7	0	0	0	0	1	124.03	0	2.16418	0	0	0
27.3743	7	46.991	1	0	0	19	98	0.9	83	5.1	53	197	61	71	5.7	0	0	0	0	1	80.0856	0	2.77465	0	0	0
21.0704	7	44.979	0	0	0	12	93	0.7	89	4.1	62	194	107	67	5.7	0	0	0	0	1	110.092	0	2.89552	0	0	0
28.5326	6.25	26.9999	0	1	0	21	127	1	84	6.9	65	195	39	69	5.7	0	0	1	0	1	80.0543	1	2.82609	0	0	0
24.3826	7.5	55.0284	0	0	0	60	126	0.6	81	4.2	68	213	97	56	5.7	0	0	0	0	1	107.909	0	3.80357	0	0	0
24.5158	7.5	38.8992	0	1	0	75	113	1	93	6.6	67	188	149	41	5.7	0	0	0	0	1	73.6348	0	4.58537	0	0	0
20.0462	6.5	59.9085	0	0	0	13	104	0.6	88	2.8	59	149	80	60	5.7	0	0	0	0	1	104.272	0	2.48333	0	0	0
[truncated: 3,715 more rows]
